# Supplementary material for: Cullin-associated and neddylation-dissociated protein 1 (CAND1) alleviates NAFLD by reducing ubiquitinated degradation of ACAA2
Source: Nat Commun. 2023 Aug 1;14:4620. doi: 10.1038/s41467-023-40327-5 (PMC10394019; doi:10.1038/s41467-023-40327-5)
Supplement: Supplementary file 4 — Source Data [file 41467_2023_40327_MOESM4_ESM.xlsx]

## Sheet: Fig1
Fig1a												Fig1e
	Marker	Normal	Normal	Normal	NAFLD	NAFLD	NAFLD						Marker	0h	0h	6h	6h	12h	12h	24h	24h
								CAND1/β-actin													CAND1/β-actin
								Normal	NAFLD												0h	6h	12h	24h
								0.460257	0.070375												1.14574	1.06737	0.514732	0.459691
								1.39641	0.098807												1.65426	1.03453	0.446086	0.578062
								1.14333	0.051956												0.945438	1.23009	0.688245	0.616101
								1.04626	0.611105												1.05456	1.75853	0.637844	0.639823
								1.0957	0.580865
								0.858042	0.613248											Mean	1.2	1.273	0.5717	0.5734
									0.548193
							Mean	1	0.3678
							Unpaired t test														Tukey's multiple comparisons test	Mean Diff.	95.00% CI of diff.	Below threshold?	Summary	Adjusted P Value
							P value	0.0027													0h vs. 6h	-0.07263	-0.5754 to 0.4301	No	ns	0.9724
							P value summary	**													0h vs. 12h	0.6283	0.1255 to 1.131	Yes	*	0.0137
							Significantly different (P < 0.05)?	Yes													0h vs. 24h	0.6266	0.1239 to 1.129	Yes	*	0.0139
							One- or two-tailed P value?	Two-tailed													6h vs. 12h	0.7009	0.1982 to 1.204	Yes	**	0.0065
							t, df	t=3.850, df=11													6h vs. 24h	0.6992	0.1965 to 1.202	Yes	**	0.0066
																					12h vs. 24h	-0.001693	-0.5044 to 0.5010	No	ns	>0.9999
												Fig1f	CAND1 mRNA level
													0h	6h	12h	24h
													0.915643	0.703615	0.522266	0.445302
													1.06648	0.698754	0.612532	0.599926
													0.872276	1.00895	0.401329	0.559751		Tukey's multiple comparisons test	Mean Diff.	95.00% CI of diff.	Below threshold?	Summary	Adjusted P Value
Fig1b	CAND1 mRNA level												0.860267	0.995061	0.409762	0.599926		0h vs. 6h	0.1379	-0.07411 to 0.3500	No	ns	0.3004
	Normal	NAFLD											0.830964	0.941385	0.797114	0.457822		0h vs. 12h	0.4578	0.2458 to 0.6698	Yes	****	<0.0001
	1.4521	0.128958		Unpaired t test									1.35929	0.825224	0.544445	0.575488		0h vs. 24h	0.4673	0.2552 to 0.6793	Yes	****	<0.0001
	0.645776	0.102853		P value	<0.0001								1.2082	0.974583	0.621083	0.604099		6h vs. 12h	0.3199	0.1078 to 0.5319	Yes	**	0.0019
	0.77886	0.056305		P value summary	****													6h vs. 24h	0.3293	0.1173 to 0.5414	Yes	**	0.0014
	0.831328	0.077784		Significantly different (P < 0.05)?	Yes							Mean	1.016	0.8782	0.5584	0.5489		12h vs. 24h	0.00946	-0.2026 to 0.2215	No	ns	0.9993
	1.71163	0.116326		One- or two-tailed P value?	Two-tailed
	0.962231	0.094492		t, df	t=6.030, df=11
		0.159869										Fig1g
													Marker	0h	0h	6h	6h	12h	12h	24h	24h
Mean	1.064	0.1052
Fig1c																						CAND1/β-actin
	Marker	NC	NC	NC	HFD	HFD	HFD															0h	6h	12h	24h
																						0.86881	1.25486	0.438436	0.513969
									CAND1/β-actin													1.13119	0.709201	0.562796	0.493139
									NC	HFD												1.26051	1.00084	0.321599	0.547148
									0.955925	0.449517												1.13949	0.609314	0.524634	0.387499
									1.0288	0.55973
									1.01528	0.670736											Mean	1.1	0.8936	0.4619	0.4854
									0.982863	0.73598
									1.04798	0.675415
									0.969159	0.776511
							Me'an	Mean	1	0.6446
																					Tukey's multiple comparisons test	Mean Diff.	95.00% CI of diff.	Below threshold?	Summary	Adjusted P Value
																					0h vs. 6h	0.2064	-0.1707 to 0.5835	No	ns	0.4017
								Unpaired t test													0h vs. 12h	0.6381	0.2610 to 1.015	Yes	**	0.0015
								P value	<0.0001												0h vs. 24h	0.6146	0.2375 to 0.9917	Yes	**	0.002
								P value summary	****												6h vs. 12h	0.4317	0.05459 to 0.8088	Yes	*	0.0236
								Significantly different (P < 0.05)?	Yes												6h vs. 24h	0.4081	0.03101 to 0.7852	Yes	*	0.0327
								One- or two-tailed P value?	Two-tailed												12h vs. 24h	-0.02357	-0.4007 to 0.3535	No	ns	0.9976
								t, df	t=6.916, df=10
Fig1d	CAND1 mRNA level
	NC	HFD
	0.991659	0.370914										Fig1h	CAND1 mRNA level
	0.965731	0.55323											0h	6h	12h	24h
	0.978012	0.559932		Unpaired t test									0.895025	1.07177	0.757858	0.697372
	1.05333	0.584319		P value	<0.0001								1.79005	1.31951	0.628507	0.624165
	1.23328	0.81844		P value summary	****								0.926588	1.02101	0.578344	0.624165		Tukey's multiple comparisons test	Mean Diff.	95.00% CI of diff.	Below threshold?	Summary	Adjusted P Value
	0.857991	0.68081		Significantly different (P < 0.05)?	Yes								0.888843	1.09429	0.607097	0.641713		0h vs. 6h	-0.04313	-0.3264 to 0.2401	No	ns	0.9745
	0.957921	0.633104		One- or two-tailed P value?	Two-tailed								0.920188	1.01396	0.650671	0.566442		0h vs. 12h	0.3478	0.06451 to 0.6310	Yes	*	0.0122
				t, df	t=5.986, df=12								0.952638	1.1487	0.817902	0.429283		0h vs. 24h	0.4245	0.1413 to 0.7078	Yes	**	0.002
Mean	1.005	0.6001											0.864537	0.870551	0.76313	0.68302		6h vs. 12h	0.3909	0.1076 to 0.6742	Yes	**	0.0044
																		6h vs. 24h	0.4677	0.1844 to 0.7509	Yes	***	0.0007
												Mean	1.034	1.077	0.6862	0.6095		12h vs. 24h	0.07676	-0.2065 to 0.3600	No	ns	0.8768

## Sheet: Fig2
Fig2a	Food intake (g/day)												Fig2i	Fasting blood glucose (mmol/L)
	WT	cKO	WT-HFD	cKO-HFD											cKO	WT-HFD	cKO-HFD
	2.7	3.3	2.6	3.2										8.4	8.1	8.4	10
	2.8	3.6	2.8	2.5										7.5	5.7	9.5	10.9
	3.3	4.1	2.4	2.1		Tukey's multiple comparisons test	Mean Diff.	95.00% CI of diff.	Below threshold?	Summary	Adjusted P Value			8.1	6.5	10.3	12.5		Tukey's multiple comparisons test	Mean Diff.	95.00% CI of diff.	Below threshold?	Summary	Adjusted P Value
	3.7	3.6	3.5	3.6		WT vs. cKO	-0.2143	-0.8798 to 0.4512	No	ns	0.8109			6.5	7.5	9.3	9.9		WT vs. cKO	0.1	-0.8774 to 1.077	No	ns	0.9926
	2.9	2.7	3.2	3.1		WT vs. WT-HFD	0.2857	-0.3798 to 0.9512	No	ns	0.6423			7	6.7	10.5	10.2		WT vs. WT-HFD	-2.23	-3.207 to -1.253	Yes	****	<0.0001
	3.4	3.2	3.1	2.5		WT vs. cKO-HFD	0.3286	-0.3369 to 0.9941	No	ns	0.5342			6.4	7.4	9.8	11.9		WT vs. cKO-HFD	-3.48	-4.457 to -2.503	Yes	****	<0.0001
	3.1	2.9	2.3	2.6		cKO vs. WT-HFD	0.5	-0.1655 to 1.165	No	ns	0.1907			7.2	7.2	9.3	9.5		cKO vs. WT-HFD	-2.33	-3.307 to -1.353	Yes	****	<0.0001
						cKO vs. cKO-HFD	0.5429	-0.1226 to 1.208	No	ns	0.1385			7.5	7.3	9.5	12.3		cKO vs. cKO-HFD	-3.58	-4.557 to -2.603	Yes	****	<0.0001
Mean	3.129	3.343	2.843	2.8		WT-HFD vs. cKO-HFD	0.04286	-0.6226 to 0.7083	No	ns	0.998			7.4	8.1	9.4	9.6		WT-HFD vs. cKO-HFD	-1.25	-2.227 to -0.2726	Yes	**	0.0077
														7.5	8	9.8	11.5
Fig2b	Body weight (g)												Mean	7.35	7.25	9.58	10.83
	WT	cKO	WT-HFD	cKO-HFD
	28.64	27.52	33.8	39
	27.84	25.79	32.1	33.4									Fig2j	Fasting insulin (mIU/L)
	29.3	26.54	38.6	32.7										WT	cKO	WT-HFD	cKO-HFD
	28.13	27.56	35.9	34.5		Tukey's multiple comparisons test	Mean Diff.	95.00% CI of diff.	Below threshold?	Summary	Adjusted P Value			4.83397	7.18438	8.99532	9.93192
	28.49	28.6	33.84	31.7		WT vs. cKO	0.2703	-1.739 to 2.279	No	ns	0.9833			6.34404	5.72682	8.19002	16.8153		Tukey's multiple comparisons test	Mean Diff.	95.00% CI of diff.	Below threshold?	Summary	Adjusted P Value
	29.33	27.8	32.7	36.3		WT vs. WT-HFD	-6.357	-8.313 to -4.401	Yes	****	<0.0001			4.7175	5.21011	7.52931	11.3076		WT vs. cKO	-0.6823	-4.605 to 3.240	No	ns	0.9637
	27.74	29.1	33.7	35.4		WT vs. cKO-HFD	-6.54	-8.549 to -4.531	Yes	****	<0.0001			5.08906	5.39026	7.26501	19.337		WT vs. WT-HFD	-4.781	-8.479 to -1.082	Yes	**	0.0076
	26.1	29.2	33.3	33.8		cKO vs. WT-HFD	-6.627	-8.636 to -4.618	Yes	****	<0.0001			6.25132	4.08544	12.3496	11.9017		WT vs. cKO-HFD	-8.71	-12.51 to -4.912	Yes	****	<0.0001
	27.8	28.6	36.1	35.2		cKO vs. cKO-HFD	-6.81	-8.871 to -4.749	Yes	****	<0.0001			5.85622	8.19566	11.8069	10.3672		cKO vs. WT-HFD	-4.098	-7.797 to -0.4002	Yes	*	0.0257
	27.9		34.8			WT-HFD vs. cKO-HFD	-0.1827	-2.192 to 1.826	No	ns	0.9947			4.03847	6.11416	13.9313	12.9669		cKO vs. cKO-HFD	-8.028	-11.83 to -4.230	Yes	****	<0.0001
																14.0523	19.4862		WT-HFD vs. cKO-HFD	-3.929	-7.495 to -0.3633	Yes	*	0.0267
Mean	28.13	27.86	34.48	34.67												6.64573
													Mean	5.304	5.987	10.09	14.01
Fig2c	Epididymal fat weight (g)
	WT	cKO	WT-HFD	cKO-HFD
	0.65	0.38	1.32	1.93
	0.71	0.68	1.74	1.63									Fig2k	HOMA-IR (mmol/L*mIU/L)
	0.52	0.75	1.83	1.53		Tukey's multiple comparisons test	Mean Diff.	95.00% CI of diff.	Below threshold?	Summary	Adjusted P Value			WT	cKO	WT-HFD	cKO-HFD
	0.41	0.42	1.45	1.28		WT vs. cKO	0.00125	-0.2442 to 0.2467	No	ns	>0.9999			1.43945	2.07549	3.91796	5.03217
	0.75	0.57	1.38	1.19		WT vs. WT-HFD	-0.9	-1.145 to -0.6546	Yes	****	<0.0001			2.25566	2.11256	3.16681	6.65139		Tukey's multiple comparisons test	Mean Diff.	95.00% CI of diff.	Below threshold?	Summary	Adjusted P Value
	0.62	0.66	1.52	1.48		WT vs. cKO-HFD	-0.88	-1.125 to -0.6346	Yes	****	<0.0001			1.46767	1.7367	3.17904	5.47792		WT vs. cKO	-0.1943	-1.972 to 1.584	No	ns	0.9905
	0.59	0.59	1.28	1.39		cKO vs. WT-HFD	-0.9013	-1.147 to -0.6558	Yes	****	<0.0001			1.47017	1.50927	3.18995	8.59422		WT vs. WT-HFD	-2.567	-4.243 to -0.8908	Yes	**	0.0014
	0.42	0.61	1.35	1.28		cKO vs. cKO-HFD	-0.8813	-1.127 to -0.6358	Yes	****	<0.0001			1.66702	1.30734	3.06745	5.9773		WT vs. cKO-HFD	-4.93	-6.651 to -3.208	Yes	****	<0.0001
						WT-HFD vs. cKO-HFD	0.02	-0.2254 to 0.2654	No	ns	0.996			1.9781	1.87501	5.21429	4.51549		cKO vs. WT-HFD	-2.373	-4.049 to -0.6965	Yes	**	0.0033
Mean	0.5838	0.5825	1.484	1.464										1.34616	2.36764	4.93268	5.99358		cKO vs. cKO-HFD	-4.735	-6.457 to -3.014	Yes	****	<0.0001
																5.51059	10.4792		WT-HFD vs. cKO-HFD	-2.362	-3.979 to -0.7461	Yes	**	0.0024
																5.87074
Fig2d	LW/BW (g/g)
	WT	cKO	WT-HFD	cKO-HFD									Mean	1.661	1.855	4.228	6.59
	0.046152	0.052925	0.064399	0.071611
	0.043229	0.055727	0.055188	0.071385
	0.046662	0.053604	0.062576	0.072189		Tukey's multiple comparisons test	Mean Diff.	95.00% CI of diff.	Below threshold?	Summary	Adjusted P Value		Fig2l	GTT (mmol/L)
	0.047399	0.050855	0.060186	0.067022		WT vs. cKO	-0.00989	-0.01398 to -0.005803	Yes	****	<0.0001			WT								Mean	cKO								Mean	WT-HFD									Mean	cKO-HFD
	0.042522	0.052355	0.058678	0.068341		WT vs. WT-HFD	-0.01523	-0.01921 to -0.01125	Yes	****	<0.0001		0min	8.4	7.5	8.1	6.5	7	6.4	7.2	7.5	7.325	8.1	5.7	6.5	7.5	6.7	7.4	7.2	7.3	7.05	8.4	9.5	10.3	9.3	10.5	9.8	9.3	9.5	9.4	9.55556	10	10.9	12.5	9.9	10.2	11.9	9.5	12.3
	0.046563	0.052202	0.0534	0.060927		WT vs. cKO-HFD	-0.02587	-0.02995 to -0.02178	Yes	****	<0.0001		15min	11.1	11.4	9	9.3	11.3	12.4	10.8	10.7	10.75	11.3	9.6	10.5	9.6	10.7	11	12.3	9.5	10.5625	15.2	14.3	16	12.1	14.4	13.2	14.2	12.6	15.1	14.1222	17.9	18	20.7	19.3	15.5	20.1	19.3	15
	0.039099	0.053088	0.05483	0.072504		cKO vs. WT-HFD	-0.005343	-0.009430 to -0.001256	Yes	**	0.0064		30min	10.8	10.7	8.7	9.6	11.2	9.1	9.4	9.2	9.8375	10.4	9.5	9.6	8.6	10	10.1	9.9	8.6	9.5875	11.7	12.6	15.8	9.5	15.3	14.4	12.8	10.4	15.9	13.1556	15	14.5	14.8	17.1	13.9	17.6	14.6	14.2
	0.041589	0.056945	0.056067	0.072854		cKO vs. cKO-HFD	-0.01598	-0.02017 to -0.01178	Yes	****	<0.0001		60min	8.4	9.4	7.4	8.5	7.5	8.9	8.8	8.3	8.4	7.9	8.2	9	8.3	8.4	8.8	8.5	7.1	8.275	9.7	10.4	13	8.4	10.3	10.1	9.2	8.4	11.7	10.1333	12.7	10	10.9	11.8	10.2	13.6	14.3	11.4
	0.043188	0.054884	0.059321	0.069546		WT-HFD vs. cKO-HFD	-0.01063	-0.01472 to -0.006547	Yes	****	<0.0001		90min	8.1	7.2	7.8	5.7	6.8	7.6	8.4	6.5	7.2625	8.7	7.7	8.4	8	7.8	7.1	6.7	8.2	7.825	9.1	8.2	10.9	9.9	8.2	8.3	8.7	7.3	9	8.84444	11.8	10.9	9.5	9.3	8.9	10	12	11.9
	0.040904		0.06499										120min	7	6.5	7.2	6.3	5.9	8	8.1	7.2	7.025	6.4	7.6	8.1	6.2	5.8	8.6	6.7	7.5	7.1125	8.5	8	9.1	6.2	8.2	8.2	9.3	8.5	8.6	8.28889	10	8.9	9.7	10.3	8.8	11	11.5	10.8
Mean	0.04373	0.05362	0.05896	0.0696
														0min	Tukey's multiple comparisons test	Mean Diff.	95.00% CI of diff.	Below threshold?	Summary	Adjusted P Value			15min	Tukey's multiple comparisons test	Mean Diff.	95.00% CI of diff.	Below threshold?	Summary	Adjusted P Value			30min	Tukey's multiple comparisons test	Mean Diff.	95.00% CI of diff.	Below threshold?	Summary	Adjusted P Value			60min	Tukey's multiple comparisons test	Mean Diff.	95.00% CI of diff.	Below threshold?	Summary	Adjusted P Value
															WT vs. cKO	0.275	-0.8765 to 1.426	No	ns	0.9149				WT vs. cKO	0.1875	-1.763 to 2.138	No	ns	0.9936				WT vs. cKO	0.25	-1.775 to 2.275	No	ns	0.9867				WT vs. cKO	0.125	-1.487 to 1.737	No	ns	0.9966
Fig2e	Hepatic TG (mmol/gprot)														WT vs. WT-HFD	-2.231	-3.350 to -1.112	Yes	****	<0.0001				WT vs. WT-HFD	-3.372	-5.268 to -1.477	Yes	***	0.0002				WT vs. WT-HFD	-3.318	-5.286 to -1.350	Yes	***	0.0004				WT vs. WT-HFD	-1.733	-3.300 to -0.1670	Yes	*	0.0257
	WT	cKO	WT-HFD	cKO-HFD											WT vs. cKO-HFD	-3.431	-4.550 to -2.312	Yes	****	<0.0001				WT vs. cKO-HFD	-7.261	-9.157 to -5.366	Yes	****	<0.0001				WT vs. cKO-HFD	-5.34	-7.308 to -3.372	Yes	****	<0.0001				WT vs. cKO-HFD	-3.311	-4.877 to -1.745	Yes	****	<0.0001
	0.107949	0.195834	0.420725	0.579642											cKO vs. WT-HFD	-2.506	-3.625 to -1.387	Yes	****	<0.0001				cKO vs. WT-HFD	-3.56	-5.455 to -1.664	Yes	****	<0.0001				cKO vs. WT-HFD	-3.568	-5.536 to -1.600	Yes	***	0.0002				cKO vs. WT-HFD	-1.858	-3.425 to -0.2920	Yes	*	0.0152
	0.116554	0.17725	0.274302	0.408063		Tukey's multiple comparisons test	Mean Diff.	95.00% CI of diff.	Below threshold?	Summary	Adjusted P Value				cKO vs. cKO-HFD	-3.706	-4.825 to -2.587	Yes	****	<0.0001				cKO vs. cKO-HFD	-7.449	-9.344 to -5.553	Yes	****	<0.0001				cKO vs. cKO-HFD	-5.59	-7.558 to -3.622	Yes	****	<0.0001				cKO vs. cKO-HFD	-3.436	-5.002 to -1.870	Yes	****	<0.0001
	0.115341	0.19515	0.250258	0.466377		WT vs. cKO	-0.09035	-0.2108 to 0.03009	No	ns	0.1873				WT-HFD vs. cKO-HFD	-1.2	-2.286 to -0.1144	Yes	*	0.0259				WT-HFD vs. cKO-HFD	-3.889	-5.728 to -2.050	Yes	****	<0.0001				WT-HFD vs. cKO-HFD	-2.022	-3.931 to -0.1132	Yes	*	0.0347				WT-HFD vs. cKO-HFD	-1.578	-3.097 to -0.05817	Yes	*	0.0395
	0.102876	0.299017	0.289596	0.5775		WT vs. WT-HFD	-0.2129	-0.3333 to -0.09243	Yes	***	0.0004
	0.104358	0.116009	0.296085	0.322787		WT vs. cKO-HFD	-0.3363	-0.4567 to -0.2158	Yes	****	<0.0001		Fig2m	AUC (mmol*min/L×10^3)
	0.119279	0.225182	0.412619	0.329546		cKO vs. WT-HFD	-0.1225	-0.2430 to -0.002085	Yes	*	0.0453			WT	cKO	WT-HFD	cKO-HFD
						cKO vs. cKO-HFD	-0.2459	-0.3664 to -0.1255	Yes	****	<0.0001			1.0725	1.05825	1.24575	1.566
Mean	0.1111	0.2014	0.3239	0.4473		WT-HFD vs. cKO-HFD	-0.1234	-0.2438 to -0.002949	Yes	*	0.0434			1.0635	0.9915	1.24725	1.4385
														0.9555	1.06575	1.52625	1.49475		Tukey's multiple comparisons test	Mean Diff.	95.00% CI of diff.	Below threshold?	Summary	Adjusted P Value
														0.92475	0.97575	1.107	1.536		WT vs. cKO	-0.003937	-0.1354 to 0.1275	No	ns	0.9998
Fig2f	Hepatic TC (mmol/gprot)													0.9915	1.00875	1.317	1.32675		WT vs. WT-HFD	-0.2604	-0.3881 to -0.1327	Yes	****	<0.0001
	WT	cKO	WT-HFD	cKO-HFD										1.05375	1.05375	1.2705	1.65975		WT vs. cKO-HFD	-0.4934	-0.6211 to -0.3657	Yes	****	<0.0001
	0.034423	0.059352	0.092762	0.140944										1.065	1.01775	1.24725	1.65075		cKO vs. WT-HFD	-0.2564	-0.3842 to -0.1287	Yes	****	<0.0001
	0.047081	0.045333	0.081917	0.104059		Tukey's multiple comparisons test	Mean Diff.	95.00% CI of diff.	Below threshold?	Summary	Adjusted P Value			0.97575	0.96225	1.09275	1.49775		cKO vs. cKO-HFD	-0.4894	-0.6172 to -0.3617	Yes	****	<0.0001
	0.02392	0.041464	0.074588	0.117612		WT vs. cKO	-0.007728	-0.02755 to 0.01209	No	ns	0.6987					1.40475	1.38525		WT-HFD vs. cKO-HFD	-0.233	-0.3569 to -0.1091	Yes	****	<0.0001
	0.035792	0.030535	0.078276	0.099728		WT vs. WT-HFD	-0.04833	-0.06815 to -0.02851	Yes	****	<0.0001
	0.042138	0.032368	0.082503	0.093301		WT vs. cKO-HFD	-0.07258	-0.09240 to -0.05276	Yes	****	<0.0001		Mean	1.013	1.017	1.273	1.506
	0.026262	0.046929	0.089562	0.089441		cKO vs. WT-HFD	-0.0406	-0.06042 to -0.02079	Yes	****	<0.0001
						cKO vs. cKO-HFD	-0.06485	-0.08467 to -0.04503	Yes	****	<0.0001
Mean	0.03494	0.04266	0.08327	0.1075		WT-HFD vs. cKO-HFD	-0.02425	-0.04407 to -0.004427	Yes	*	0.0132		Fig2n	ITT (mmol/L)
														WT								Mean	cKO								Mean	WT-HFD									Mean	cKO-HFD
													0min	7.6	7	6.5	8.3	7.4	8.7	8.1	7.3	7.6125	7.8	6.7	7.5	6.5	8	6.9	7.4	7.1	7.2375	9.2	9	8.3	8.7	10.2	9.9	10	8.6	10.8	9.41111	9.5	10.9	9.8	9.4	10.7	12.3	9.7	11
													15min	5.5	5.3	4.7	4.6	4.7	4.1	3.6	3.8	4.5375	6.4	5.7	4.7	5.5	4.3	5.9	6.1	5.3	5.4875	6.5	6.3	7.7	6.6	7.7	8.1	7.6	6.8	6.5	7.08889	7.4	8.3	7.8	8.7	8.7	9	7.5	7.4
													30min	3.3	3.4	2.9	2.2	3.2	1.7	4.2	1.9	2.85	3.2	2.3	4.2	4.1	3.8	3.4	4.3	2.9	3.525	5.3	5.4	5.9	6.2	5.2	6.7	6.2	5.9	5.9	5.85556	6.5	6.8	6.7	7.3	7.1	7.3	6.8	6.3
													60min	5.7	6.8	5.9	5.2	6.2	5.8	5.3	5.5	5.8	6.2	5.3	5.4	5.1	4.8	5	4.7	5.4	5.2375	6.5	7	6.1	6.8	6.3	7.9	7.8	6.2	6.8	6.82222	7.7	7.9	8.4	8.1	8.5	8.4	7.4	7.8
													120min	5.5	6.5	5	6.7	5.9	5.8	6.2	6.4	6	6.4	6.7	7.1	5.3	5.6	5.4	5.1	5.6	5.9	7.2	6.9	7.6	8	7.8	7.4	8.4	7	7.4	7.52222	8.3	8.2	8.5	7.8	8.9	7.4	7.8	8.5
													180min	4.2	7.4	4.7	8	5.1	5.8	6.3	6.8	6.0375	7.7	7.9	6.4	5.9	7	6.4	6.8	6.1	6.775	8.1	9.4	8.9	8.2	8.4	7.5	7.7	7.4	8.4	8.22222	8.8	9.6	9.4	8.9	9.9	8.9	10	8.8
													0min	Tukey's multiple comparisons test	Mean Diff.	95.00% CI of diff.	Below threshold?	Summary	Adjusted P Value			15min	Tukey's multiple comparisons test	Mean Diff.	95.00% CI of diff.	Below threshold?	Summary	Adjusted P Value			30min	Tukey's multiple comparisons test	Mean Diff.	95.00% CI of diff.	Below threshold?	Summary	Adjusted P Value			60min	Tukey's multiple comparisons test	Mean Diff.	95.00% CI of diff.	Below threshold?	Summary	Adjusted P Value			120min
														WT vs. cKO	0.375	-0.7431 to 1.493	No	ns	0.7987				WT vs. cKO	-0.95	-1.876 to -0.02439	Yes	*	0.0426	A-B			WT vs. cKO	-0.675	-1.520 to 0.1696	No	ns	0.154				WT vs. cKO	2.275	1.557 to 2.993	Yes	ns	0.9963
														WT vs. WT-HFD	-1.799	-2.885 to -0.7120	Yes	***	0.0005				WT vs. WT-HFD	-2.551	-3.451 to -1.652	Yes	****	<0.0001	A-C			WT vs. WT-HFD	-3.006	-3.826 to -2.185	Yes	****	<0.0001				WT vs. WT-HFD	-0.05556	-0.7529 to 0.6418	No	****	<0.0001
														WT vs. cKO-HFD	-2.965	-4.052 to -1.879	Yes	****	<0.0001				WT vs. cKO-HFD	-3.474	-4.373 to -2.574	Yes	****	<0.0001	A-D			WT vs. cKO-HFD	-3.95	-4.771 to -3.129	Yes	****	<0.0001				WT vs. cKO-HFD	-1	-1.697 to -0.3026	Yes	**	0.0027
														cKO vs. WT-HFD	-2.174	-3.260 to -1.087	Yes	****	<0.0001				cKO vs. WT-HFD	-1.601	-2.501 to -0.7019	Yes	***	0.0002	B-C			cKO vs. WT-HFD	-2.331	-3.151 to -1.510	Yes	****	<0.0001				cKO vs. WT-HFD	-2.331	-3.028 to -1.633	Yes	****	<0.0001
														cKO vs. cKO-HFD	-3.34	-4.427 to -2.254	Yes	****	<0.0001				cKO vs. cKO-HFD	-2.524	-3.423 to -1.624	Yes	****	<0.0001	B-D			cKO vs. cKO-HFD	-3.275	-4.096 to -2.454	Yes	****	<0.0001				cKO vs. cKO-HFD	-3.275	-3.972 to -2.578	Yes	****	<0.0001
														WT-HFD vs. cKO-HFD	-1.167	-2.221 to -0.1125	Yes	*	0.0256				WT-HFD vs. cKO-HFD	-0.9222	-1.795 to -0.04955	Yes	*	0.0352	C-D			WT-HFD vs. cKO-HFD	-0.9444	-1.741 to -0.1482	Yes	*	0.0152				WT-HFD vs. cKO-HFD	-0.9444	-1.621 to -0.2679	Yes	**	0.0035
													Fig2o	AUC (mmol*min/L×10^3)
														WT	cKO	WT-HFD	cKO-HFD
														0.92625	1.1205	1.25325	1.437
														1.1265	1.065	1.2945	1.49475
														0.891	1.08225	1.308	1.51125		Tukey's multiple comparisons test	Mean Diff.	95.00% CI of diff.	Below threshold?	Summary	Adjusted P Value
														1.05675	0.948	1.33575	1.46475		WT vs. cKO	-0.01744	-0.1035 to 0.06863	No	ns	0.9456
														0.984	0.972	1.3125	1.584		WT vs. WT-HFD	-0.3223	-0.4059 to -0.2386	Yes	****	<0.0001
														0.948	0.95775	1.371	1.4805		WT vs. cKO-HFD	-0.5013	-0.5849 to -0.4176	Yes	****	<0.0001
														1.00875	0.96525	1.4145	1.43925		cKO vs. WT-HFD	-0.3048	-0.3885 to -0.2212	Yes	****	<0.0001
														0.99	0.96	1.22025	1.46025		cKO vs. cKO-HFD	-0.4838	-0.5675 to -0.4002	Yes	****	<0.0001
																1.31325	1.56225		WT-HFD vs. cKO-HFD	-0.179	-0.2601 to -0.09785	Yes	****	<0.0001
													Mean	0.9914	1.009	1.314	1.493
													Fig2p	IL-6 mRNA									IL-1β mRNA									TNF-α mRNA									TLR-4 mRNA
														WT	cKO	WT-HFD	cKO-HFD						WT	cKO	WT-HFD	cKO-HFD						WT	cKO	WT-HFD	cKO-HFD						WT	cKO	WT-HFD	cKO-HFD
														1.06025	1.13281	5.49794	12.2856						0.811479	1.54205	6.49831	14.0642						0.724453	1.40425	7.6304	13.9254						0.977169	1.30051	3.63122	8.79899
														1.12826	0.86214	5.0601	13.5474						1.01413	2.82378	4.45133	8.04025						0.825647	1.97243	3.93612	7.22285						1.02079	2.12607	3.91961	11.946
														0.835954	1.28983	4.62076	15.2577						1.3177	5.36496	4.42038	9.03147						0.961754	0.759993	3.75714	19.0151						1.08498	0.905333	5.41849	10.2645
														0.952013	1.45152	6.48404	10.8286						1.17062	2.8491	6.45047	7.96503						1.22684	2.29038	5.27114	10.4109						0.846191	0.93202	2.44834	10.1035
														1.05041	2.79401	6.68514	12.8193						0.787766	4.88086	5.64376	9.1925						1.41691	1.99204	10.471	13.4046						1.09195	1.3015	2.34455	7.50882
															2.44534	4.88136	8.89604							2.19831	4.36991	13.9802							0.964633	7.86945	11.1973							1.64865	3.21473	12.885
																4.50222									5.14508									4.42946									3.42167
													Mean	1.005	1.663	5.39	12.27					Mean	1.02	3.277	5.283	10.38					Mean	1.031	1.564	6.195	12.53					Mean	1.004	1.369	3.486	10.25					Mean
													IL-6	Tukey's multiple comparisons test	Mean Diff.	95.00% CI of diff.	Below threshold?	Summary	Adjusted P Value			IL-1β	Tukey's multiple comparisons test	Mean Diff.	95.00% CI of diff.	Below threshold?	Summary	Adjusted P Value			TNF-α	Tukey's multiple comparisons test	Mean Diff.	95.00% CI of diff.	Below threshold?	Summary	Adjusted P Value			TLR-4	Tukey's multiple comparisons test	Mean Diff.	95.00% CI of diff.	Below threshold?	Summary	Adjusted P Value			ICAM-1
														WT vs. cKO	-0.6572	-2.801 to 1.487	No	ns	0.8261				WT vs. cKO	-2.256	-5.143 to 0.6308	No	ns	0.1609				WT vs. cKO	-0.5328	-4.677 to 3.612	No	ns	0.9836				WT vs. cKO	-0.3648	-2.333 to 1.603	No	ns	0.9536
														WT vs. WT-HFD	-4.385	-6.458 to -2.312	Yes	****	<0.0001				WT vs. WT-HFD	-4.262	-7.054 to -1.471	Yes	**	0.0019				WT vs. WT-HFD	-5.164	-9.172 to -1.156	Yes	**	0.0088				WT vs. WT-HFD	-2.481	-4.384 to -0.5782	Yes	**	0.008
														WT vs. cKO-HFD	-11.27	-13.41 to -9.123	Yes	****	<0.0001				WT vs. cKO-HFD	-9.359	-12.25 to -6.472	Yes	****	<0.0001				WT vs. cKO-HFD	-11.5	-15.64 to -7.354	Yes	****	<0.0001				WT vs. cKO-HFD	-9.247	-11.22 to -7.279	Yes	****	<0.0001
														cKO vs. WT-HFD	-3.728	-5.697 to -1.758	Yes	***	0.0002				cKO vs. WT-HFD	-2.006	-4.659 to 0.6463	No	ns	0.1818				cKO vs. WT-HFD	-4.631	-8.439 to -0.8230	Yes	*	0.0138				cKO vs. WT-HFD	-2.117	-3.925 to -0.3083	Yes	*	0.0182
														cKO vs. cKO-HFD	-10.61	-12.65 to -8.566	Yes	****	<0.0001				cKO vs. cKO-HFD	-7.102	-9.855 to -4.350	Yes	****	<0.0001				cKO vs. cKO-HFD	-10.97	-14.92 to -7.014	Yes	****	<0.0001				cKO vs. cKO-HFD	-8.882	-10.76 to -7.006	Yes	****	<0.0001
														WT-HFD vs. cKO-HFD	-6.882	-8.852 to -4.912	Yes	****	<0.0001				WT-HFD vs. cKO-HFD	-5.096	-7.749 to -2.444	Yes	***	0.0002				WT-HFD vs. cKO-HFD	-6.334	-10.14 to -2.526	Yes	***	0.0008				WT-HFD vs. cKO-HFD	-6.766	-8.574 to -4.957	Yes	****	<0.0001
[truncated: 14 more columns]

## Sheet: Fig3
Fig3a	Food intake (g/day)													Fig3i	Fasting blood glucose (mmol/L)
	WT	cKI	WT-HFD	cKI-HFD											WT	cKI	WT-HFD	cKI-HFD
	3.5	3.4	2.5	2.6											6.7	6.6	8.7	8.5
	3.7	3.2	2.8	2.3		Tukey's multiple comparisons test	Mean Diff.	95.00% CI of diff.	Below threshold?	Summary	Adjusted P Value				7.5	7.7	9.1	9
	2.4	2.5	3.2	2.2		WT vs. cKI	0.1143	-0.4249 to 0.6534	No	ns	0.9357				6.6	6.8	10.9	8.1
	2.7	2.8	2.9	3.1		WT vs. WT-HFD	0.4429	-0.09629 to 0.9820	No	ns	0.1345				8.3	7.5	10	8.9		Tukey's multiple comparisons test	Mean Diff.	95.00% CI of diff.	Below threshold?	Summary	Adjusted P Value
	2.9	2.9	2.3	2.8		WT vs. cKI-HFD	0.5714	0.03228 to 1.111	Yes	*	0.035				7	7.9	11.3	9.4		WT vs. cKI	0.1333	-0.7640 to 1.031	No	ns	0.9778
	3.1	3.3	2.4	2.5		cKI vs. WT-HFD	0.3286	-0.2106 to 0.8677	No	ns	0.3551				6.9	7.6	10.3	8		WT vs. WT-HFD	-2.436	-3.310 to -1.561	Yes	****	<0.0001
	3.6	3	2.7	2.4		cKI vs. cKI-HFD	0.4571	-0.08200 to 0.9963	No	ns	0.1171				7.3	6.6	9.6	10.3		WT vs. cKI-HFD	-1.526	-2.400 to -0.6510	Yes	***	0.0002
						WT-HFD vs. cKI-HFD	0.1286	-0.4106 to 0.6677	No	ns	0.9117				8.3	7.7	9.7	9.4		cKI vs. WT-HFD	-2.569	-3.443 to -1.694	Yes	****	<0.0001
Mean	3.129	3.014	2.686	2.557											7.5	6.5	8.9	8.9		cKI vs. cKI-HFD	-1.659	-2.533 to -0.7843	Yes	****	<0.0001
																	9.3	8.2		WT-HFD vs. cKI-HFD	0.91	0.05875 to 1.761	Yes	*	0.0324
Fig3b	Body weight (g)													Mean	7.344	7.211	9.78	8.87
	WT	cKI	WT-HFD	cKI-HFD
	26	27.4	32.7	36.5										Fig3j	Fasting insulin (mIU/L)
	26.3	26.9	35.8	34.7											WT	cKI	WT-HFD	cKI-HFD
	25.76	29.1	37.5	31.9											6.27843	6.59173	13.8165	12.2557
	26.02	27.1	32.7	32.1		Tukey's multiple comparisons test	Mean Diff.	95.00% CI of diff.	Below threshold?	Summary	Adjusted P Value				6.43522	5.662	10.4888	10.862
	25.38	27.3	35.3	33.4		WT vs. cKI	-0.58	-2.384 to 1.224	No	ns	0.821				6.60594	4.95003	11.3814	8.09121		Tukey's multiple comparisons test	Mean Diff.	95.00% CI of diff.	Below threshold?	Summary	Adjusted P Value
	25.2	25.7	34.9	35.8		WT vs. WT-HFD	-8.01	-9.768 to -6.252	Yes	****	<0.0001				5.79156	6.02114	13.6509	8.09121		WT vs. cKI	-0.08644	-2.185 to 2.012	No	ns	0.9995
	27.4	26.3	33.9	34.6		WT vs. cKI-HFD	-7.41	-9.168 to -5.652	Yes	****	<0.0001				6.06409	6.8331	13.1721	12.9639		WT vs. WT-HFD	-7.48	-9.578 to -5.382	Yes	****	<0.0001
	27.7	28.4	36.1	33.3		cKI vs. WT-HFD	-7.43	-9.188 to -5.672	Yes	****	<0.0001				5.28575	2.53534	13.6209	12.0945		WT vs. cKI-HFD	-4.939	-7.037 to -2.841	Yes	****	<0.0001
	28.92	25.7	32.7	32.7		cKI vs. cKI-HFD	-6.83	-8.588 to -5.072	Yes	****	<0.0001				2.60234	6.96068	13.2765	10.4888		cKI vs. WT-HFD	-7.394	-9.492 to -5.296	Yes	****	<0.0001
			33.7	34.3		WT-HFD vs. cKI-HFD	0.6	-1.111 to 2.311	No	ns	0.7798				5.82031	6.02114	15.3166	9.54801		cKI vs. cKI-HFD	-4.853	-6.951 to -2.754	Yes	****	<0.0001
																				WT-HFD vs. cKI-HFD	2.541	0.4430 to 4.639	Yes	*	0.0131
Mean	26.52	27.1	34.53	33.93										Mean	5.61	5.697	13.09	10.55
Fig3c	Epididymal fat weight (g)													Fig3k	HOMA-IR (mmol/L*mIU/L)
	WT	cKI	WT-HFD	cKI-HFD											WT	cKI	WT-HFD	cKI-HFD
	0.32	0.37	1.67	2.15											1.86958	1.93357	5.3424	4.62993
	0.64	0.62	1.38	1.26											2.14507	1.93766	4.24215	4.34478
	0.43	0.45	1.79	1.43		Tukey's multiple comparisons test	Mean Diff.	95.00% CI of diff.	Below threshold?	Summary	Adjusted P Value				1.93774	1.49601	5.51367	2.91284		Tukey's multiple comparisons test	Mean Diff.	95.00% CI of diff.	Below threshold?	Summary	Adjusted P Value
	0.64	0.39	1.83	1.07		WT vs. cKI	0.0275	-0.2798 to 0.3348	No	ns	0.9948				2.13644	2.00705	6.06709	3.20052		WT vs. cKI	-0.01806	-0.9088 to 0.8727	No	ns	>0.9999
	0.47	0.57	1.32	1.51		WT vs. WT-HFD	-0.96	-1.267 to -0.6527	Yes	****	<0.0001				1.88661	2.39918	6.61532	5.41603		WT vs. WT-HFD	-3.962	-4.853 to -3.071	Yes	****	<0.0001
	0.57	0.39	1.28	1.27		WT vs. cKI-HFD	-0.875	-1.182 to -0.5677	Yes	****	<0.0001				1.62096	0.856382	6.23534	4.30028		WT vs. cKI-HFD	-2.376	-3.267 to -1.485	Yes	****	<0.0001
	0.47	0.71	1.48	1.18		cKI vs. WT-HFD	-0.9875	-1.295 to -0.6802	Yes	****	<0.0001				0.844313	2.0418	5.66463	4.80155		cKI vs. WT-HFD	-3.944	-4.835 to -3.053	Yes	****	<0.0001
	0.7	0.52	1.17	1.37		cKI vs. cKI-HFD	-0.9025	-1.210 to -0.5952	Yes	****	<0.0001				2.14705	2.06057	6.60316	3.98895		cKI vs. cKI-HFD	-2.358	-3.249 to -1.467	Yes	****	<0.0001
						WT-HFD vs. cKI-HFD	0.085	-0.2223 to 0.3923	No	ns	0.8737									WT-HFD vs. cKI-HFD	1.586	0.6953 to 2.477	Yes	***	0.0002
Mean	0.53	0.5025	1.49	1.405										Mean	1.823	1.842	5.785	4.199
Fig3d	LW/BW (g/g)													Fig3l	GTT (mmol/L)
	WT	cKI	WT-HFD	cKI-HFD											WT									Mean	cKI									Mean	WT-HFD									Mean	cKI-HFD
	0.047527	0.050476	0.06305	0.052765										0min	6.8	7.3	6.5	7.7	8.1	7.5	7.4	7.8	6.7	7.311	6.5	7.3	6.6	7.2	7.3	7.3	8.1	7.1	8.3	7.3	10.1	8.8	11.3	8.6	9.7	10.6	10.1	9.5	9.8	9.833	8.5	9.1	8.9	9.2	8
	0.047909	0.044783	0.061461	0.050052										15min	9.4	10.2	10.2	10	9.8	11.1	10.4	9.7	9.9	10.08	11.2	9.7	11.1	10.3	11.2	9	9.6	10.1	11.1	10.37	13.2	15.4	13.5	12.9	12.1	15.9	15.3	13.7	14.6	14.07	11	11.5	12.8	11.4	12.9
	0.047217	0.048357	0.055844	0.054461										30min	10.2	9.9	11.8	9	9.2	9.6	10.1	9.5	9.9	9.911	9.3	9.4	8.7	9.9	11.1	9.7	8.7	10.6	11.6	9.889	13.5	12.8	15.6	12.3	14.8	12.5	12.8	12.3	13.2	13.31	10.7	10.8	11.7	12.4	10.9
	0.046353	0.045055	0.059406	0.052083		Tukey's multiple comparisons test	Mean Diff.	95.00% CI of diff.	Below threshold?	Summary	Adjusted P Value			60min	7.8	8.7	9.5	7.7	8.3	7.8	8.6	9.3	8.7	8.489	8.7	7.6	8.6	8.6	7.5	8.9	9.2	7.8	8.3	8.356	11.9	10.6	10.1	9.7	11.2	10.5	10.7	11.7	9.5	10.66	8.7	10.9	9.1	8.5	10.2
	0.035181	0.033333	0.056054	0.05411		WT vs. cKI	-0.000619	-0.005488 to 0.004250	No	ns	0.9858			90min	6.7	7.8	7.1	7.4	6.5	6.9	7.4	6.6	8	7.156	7.7	7	6.7	6.4	7.7	6.7	6.8	8.2	7.9	7.233	9.6	8.9	9.5	9	9.2	8.2	10.9	10.3	10.8	9.6	7.9	9.8	8.2	8.1	7.8
	0.046905	0.045581	0.051182	0.051351		WT vs. WT-HFD	-0.01253	-0.01727 to -0.007780	Yes	****	<0.0001			120min	6.9	7.6	6.8	7.7	6.9	5.7	5.9	6.3	7.4	6.8	6.1	6.4	7.4	6.3	5.8	6.8	8	6.9	7.7	6.822	8.7	8.8	8.9	9	9.2	8	8.1	7.7	9.2	8.622	8.3	7.1	7.4	8.3	7.8
	0.043704	0.047418	0.055077	0.047682		WT vs. cKI-HFD	-0.006423	-0.01117 to -0.001678	Yes	**	0.0045
	0.047325	0.046954	0.0585	0.051299		cKI vs. WT-HFD	-0.01191	-0.01665 to -0.007161	Yes	****	<0.0001
	0.040602	0.046337	0.057788	0.047458		cKI vs. cKI-HFD	-0.005804	-0.01055 to -0.001059	Yes	*	0.0115			0min	Tukey's multiple comparisons test	Mean Diff.	95.00% CI of diff.	Below threshold?	Summary	Adjusted P Value			15min	Tukey's multiple comparisons test	Mean Diff.	95.00% CI of diff.	Below threshold?	Summary	Adjusted P Value			30min	Tukey's multiple comparisons test	Mean Diff.	95.00% CI of diff.	Below threshold?	Summary	Adjusted P Value		60min	Tukey's multiple comparisons test	Mean Diff.	95.00% CI of diff.	Below threshold?	Summary	Adjusted P Value		90min	Tukey's multiple comparisons test
			0.054369	0.050442		WT-HFD vs. cKI-HFD	0.006103	0.001484 to 0.01072	Yes	**	0.0058				WT vs. cKI	0.01111	-0.8068 to 0.8291	No	ns	>0.9999				WT vs. cKI	-0.2889	-1.499 to 0.9214	No	ns	0.9159				WT vs. cKI	0.02222	-1.265 to 1.309	No	ns	>0.9999			WT vs. cKI	0.1333	-0.8370 to 1.104	No	ns	0.9821			WT vs. cKI
															WT vs. WT-HFD	-2.522	-3.340 to -1.704	Yes	****	<0.0001				WT vs. WT-HFD	-3.989	-5.199 to -2.779	Yes	****	<0.0001				WT vs. WT-HFD	-3.4	-4.687 to -2.113	Yes	****	<0.0001			WT vs. WT-HFD	-2.167	-3.137 to -1.196	Yes	****	<0.0001			WT vs. WT-HFD
Mean	0.04475	0.04537	0.05727	0.05117											WT vs. cKI-HFD	-1.367	-2.185 to -0.5487	Yes	***	0.0004				WT vs. cKI-HFD	-2.222	-3.433 to -1.012	Yes	***	0.0001				WT vs. cKI-HFD	-2.044	-3.331 to -0.7575	Yes	***	0.0008			WT vs. cKI-HFD	-0.8889	-1.859 to 0.08141	No	ns	0.0821			WT vs. cKI-HFD
															cKI vs. WT-HFD	-2.533	-3.351 to -1.715	Yes	****	<0.0001				cKI vs. WT-HFD	-3.7	-4.910 to -2.490	Yes	****	<0.0001				cKI vs. WT-HFD	-3.422	-4.709 to -2.135	Yes	****	<0.0001			cKI vs. WT-HFD	-2.3	-3.270 to -1.330	Yes	****	<0.0001			cKI vs. WT-HFD
															cKI vs. cKI-HFD	-1.378	-2.196 to -0.5598	Yes	***	0.0004				cKI vs. cKI-HFD	-1.933	-3.144 to -0.7230	Yes	***	0.0008				cKI vs. cKI-HFD	-2.067	-3.354 to -0.7797	Yes	***	0.0007			cKI vs. cKI-HFD	-1.022	-1.993 to -0.05192	Yes	*	0.0359			cKI vs. cKI-HFD
Fig3e	Hepatic TG (mmol/gprot)														WT-HFD vs. cKI-HFD	1.156	0.3376 to 1.974	Yes	**	0.003				WT-HFD vs. cKI-HFD	1.767	0.5564 to 2.977	Yes	**	0.0021				WT-HFD vs. cKI-HFD	1.356	0.06863 to 2.642	Yes	*	0.0359			WT-HFD vs. cKI-HFD	1.278	0.3075 to 2.248	Yes	**	0.0061			WT-HFD vs. cKI-HFD
	WT	cKI	WT-HFD	cKI-HFD
	0.0412931	0.0491966	0.300517	0.197273
	0.0443847	0.0380081	0.335404	0.224749										Fig3m	AUC (mmol*min/L×10^3)
	0.0403436	0.0529165	0.39274	0.244633		Tukey's multiple comparisons test	Mean Diff.	95.00% CI of diff.	Below threshold?	Summary	Adjusted P Value				WT	cKI	WT-HFD	cKI-HFD
	0.0399839	0.054286	0.261695	0.148982		WT vs. cKI	-0.003998	-0.04666 to 0.03867	No	ns	0.9941				0.96	1.0095	1.353	1.092
	0.0433441	0.0473818	0.283596	0.218654		WT vs. WT-HFD	-0.2779	-0.3182 to -0.2375	Yes	****	<0.0001				1.0395	0.94575	1.302	1.21125
	0.0431054	0.0451711	0.377489	0.240579		WT vs. cKI-HFD	-0.1674	-0.2100 to -0.1247	Yes	****	<0.0001				1.06725	0.98175	1.35975	1.152
	0.0436264	0.0360371	0.303582	0.130991		cKI vs. WT-HFD	-0.2739	-0.3155 to -0.2322	Yes	****	<0.0001				0.97875	0.97575	1.23075	1.1415		Tukey's multiple comparisons test	Mean Diff.	95.00% CI of diff.	Below threshold?	Summary	Adjusted P Value
	0.0378683	0.0427741	0.318898	0.266939		cKI vs. cKI-HFD	-0.1634	-0.2073 to -0.1195	Yes	****	<0.0001				0.96225	1.0155	1.33725	1.15575		WT vs. cKI	-0.002417	-0.05599 to 0.05116	No	ns	0.9993
	0.0415632		0.279708			WT-HFD vs. cKI-HFD	0.1105	0.06883 to 0.1521	Yes	****	<0.0001				0.96525	0.978	1.28025	1.16775		WT vs. WT-HFD	-0.3209	-0.3745 to -0.2673	Yes	****	<0.0001
			0.342146												1.00725	1.0005	1.36275	1.21575		WT vs. cKI-HFD	-0.1728	-0.2263 to -0.1192	Yes	****	<0.0001
															0.98925	1.02675	1.329	1.2345		cKI vs. WT-HFD	-0.3185	-0.3721 to -0.2649	Yes	****	<0.0001
Mean	0.04172	0.04572	0.3196	0.2091											1.0335	1.09125	1.3365	1.18725		cKI vs. cKI-HFD	-0.1703	-0.2239 to -0.1168	Yes	****	<0.0001
																				WT-HFD vs. cKI-HFD	0.1482	0.09459 to 0.2017	Yes	****	<0.0001
Fig3f	Hepatic TC (mmol/gprot)													Mean	1	1.003	1.321	1.173
	WT	cKI	WT-HFD	cKI-HFD
	0.0313636	0.037832	0.113444	0.101328
	0.0306199	0.0341524	0.155292	0.0785435		Tukey's multiple comparisons test	Mean Diff.	95.00% CI of diff.	Below threshold?	Summary	Adjusted P Value			Fig3n	ITT (mmol/L)
	0.0319416	0.0356716	0.105409	0.0860434		WT vs. cKI	-0.002415	-0.01862 to 0.01379	No	ns	0.9772				WT									Mean	cKI									Mean	WT-HFD									Mean	cKI-HFD
	0.0379475	0.0351255	0.146858	0.0863082		WT vs. WT-HFD	-0.08391	-0.09923 to -0.06859	Yes	****	<0.0001			0min	7	8.3	6.6	7.4	6.7	7.5	7.6	8.5	7.1	7.41111	8.1	6.8	7.7	6.5	6.7	7	7.8	7.3	7.9	7.31111	9.6	9.7	9.3	9.8	10.4	8.8	9.9	9.2	10	9.63333	8.3	8.9	8.8	8.2	9.3
	0.0349526	0.0363871	0.114491	0.0578499		WT vs. cKI-HFD	-0.04982	-0.06603 to -0.03362	Yes	****	<0.0001			15min	5.2	3.6	5.3	3.7	4.2	4.3	4.1	4	4.2	4.28889	3.6	4.3	4.2	4.8	5.4	4.1	4.6	5.5	5.4	4.65556	6.8	8.1	7.9	7.8	8.3	7.2	7.5	6.7	7.5	7.53333	5.9	6.5	6.9	7	7.5
	0.0335275	0.0383708	0.0953998	0.0778414		cKI vs. WT-HFD	-0.0815	-0.09732 to -0.06568	Yes	****	<0.0001			30min	2.4	1.9	3.2	3.1	2.4	1.8	3.3	2.4	1.9	2.48889	2.5	3.1	3.5	1.8	2.6	3.1	2.8	2.7	2.5	2.73333	6.6	6.5	6.3	5.6	5.9	6.4	6.4	5.8	6.2	6.18889	4.8	4.5	6.4	4.6	4.7
	0.0344995	0.0359092	0.118918	0.100287		cKI vs. cKI-HFD	-0.04741	-0.06409 to -0.03073	Yes	****	<0.0001			60min	6.3	5.6	5.3	6.5	6.2	6.7	5.8	5	5.3	5.85556	5.2	5	5.4	5.6	5.8	5.1	6.7	5.6	5.7	5.56667	7	7.1	8	6.7	6.4	7.6	6.8	7.9	7.3	7.2	6.6	7	6	5.7	6.4
	0.0325309	0.0343508	0.10198	0.0788784		WT-HFD vs. cKI-HFD	0.03409	0.01827 to 0.04991	Yes	****	<0.0001			120min	6.5	6.3	6	5.6	5.5	6.3	5.7	5.3	5.9	5.9	5	5.2	5.1	6	6.2	5.8	5.7	6.1	5.5	5.62222	7.4	8	6.9	7.7	7.4	7.3	7.5	8.1	7.4	7.52222	7.5	6.9	6.6	6.9	6.5
	0.0346567		0.113519											180min	6.7	5.6	5.6	5.9	6.7	6.9	5.7	7.5	5.8	6.26667	5.6	6.9	6.5	6.8	7.3	6.6	7.4	7.1	5.6	6.64444	7.6	8.8	9.3	9	8.2	8.7	7.6	9	8.4	8.51111	8.5	7.3	6.7	7	7.5
			0.109402
Mean	0.03356	0.03597	0.1175	0.08338										0min	Tukey's multiple comparisons test	Mean Diff.	95.00% CI of diff.	Below threshold?	Summary	Adjusted P Value			15min	Tukey's multiple comparisons test	Mean Diff.	95.00% CI of diff.	Below threshold?	Summary	Adjusted P Value			30min	Tukey's multiple comparisons test	Mean Diff.	95.00% CI of diff.	Below threshold?	Summary	Adjusted P Value			60min	Tukey's multiple comparisons test	Mean Diff.	95.00% CI of diff.	Below threshold?	Summary	Adjusted P Value		120min
															WT vs. cKI	0.1	-0.5988 to 0.7988	No	ns	0.9799				WT vs. cKI	-0.3667	-1.103 to 0.3700	No	ns	0.5399				WT vs. cKI	-0.2444	-0.9598 to 0.4709	No	ns	0.7913				WT vs. cKI	0.2889	-0.3929 to 0.9706	No	ns	0.6631
															WT vs. WT-HFD	-2.222	-2.921 to -1.523	Yes	****	<0.0001				WT vs. WT-HFD	-3.244	-3.981 to -2.508	Yes	****	<0.0001				WT vs. WT-HFD	-3.7	-4.415 to -2.985	Yes	****	<0.0001				WT vs. WT-HFD	-1.344	-2.026 to -0.6627	Yes	****	<0.0001
															WT vs. cKI-HFD	-1.433	-2.132 to -0.7345	Yes	****	<0.0001				WT vs. cKI-HFD	-2.433	-3.170 to -1.697	Yes	****	<0.0001				WT vs. cKI-HFD	-2.811	-3.526 to -2.096	Yes	****	<0.0001				WT vs. cKI-HFD	-0.5667	-1.248 to 0.1151	No	ns	0.1311
															cKI vs. WT-HFD	-2.322	-3.021 to -1.623	Yes	****	<0.0001				cKI vs. WT-HFD	-2.878	-3.614 to -2.141	Yes	****	<0.0001				cKI vs. WT-HFD	-3.456	-4.171 to -2.740	Yes	****	<0.0001				cKI vs. WT-HFD	-1.633	-2.315 to -0.9516	Yes	****	<0.0001
															cKI vs. cKI-HFD	-1.533	-2.232 to -0.8345	Yes	****	<0.0001				cKI vs. cKI-HFD	-2.067	-2.803 to -1.330	Yes	****	<0.0001				cKI vs. cKI-HFD	-2.567	-3.282 to -1.851	Yes	****	<0.0001				cKI vs. cKI-HFD	-0.8556	-1.537 to -0.1738	Yes	**	0.0094
															WT-HFD vs. cKI-HFD	0.7889	0.09006 to 1.488	Yes	*	0.0221				WT-HFD vs. cKI-HFD	0.8111	0.07441 to 1.548	Yes	*	0.0265				WT-HFD vs. cKI-HFD	0.8889	0.1736 to 1.604	Yes	*	0.0102				WT-HFD vs. cKI-HFD	0.7778	0.09602 to 1.460	Yes	*	0.0204
														Fig3o	AUC (mmol*min/L×10^3)
															WT	cKI	WT-HFD	cKI-HFD
															1.059	0.873	1.3095	1.26075
															0.957	0.92925	1.404	1.2135
															0.9675	0.9435	1.383	1.1805		Tukey's multiple comparisons test	Mean Diff.	95.00% CI of diff.	Below threshold?	Summary	Adjusted P Value
															0.98625	0.97725	1.35	1.1505		WT vs. cKI	0.008083	-0.05275 to 0.06892	No	ns	0.9837
															0.97725	1.04175	1.31325	1.191		WT vs. WT-HFD	-0.3738	-0.4346 to -0.3129	Yes	****	<0.0001
															1.04775	0.95925	1.359	1.25175		WT vs. cKI-HFD	-0.239	-0.2998 to -0.1782	Yes	****	<0.0001
															0.96675	1.056	1.31475	1.281		cKI vs. WT-HFD	-0.3818	-0.4427 to -0.3210	Yes	****	<0.0001
															0.94575	1.029	1.4115	1.1895		cKI vs. cKI-HFD	-0.2471	-0.3079 to -0.1863	Yes	****	<0.0001
															0.9255	0.951	1.3515	1.26525		WT-HFD vs. cKI-HFD	0.1348	0.07392 to 0.1956	Yes	****	<0.0001
														Mean	0.9814	0.9733	1.355	1.22
														Fig3p	IL-6 mRNA							IL-1β mRNA							TNF-α mRNA
															WT	cKI	WT-HFD	cKI-HFD				WT	cKI	WT-HFD	cKI-HFD				WT	cKI	WT-HFD	cKI-HFD
															0.98246	0.559987	4.28922	1.392				1.06252	1.1936	3.65055	2.4699				1.26748	0.890621	11.4073	5.43731
															0.961561	0.696722	17.0965	2.16732				0.891107	0.754716	3.55912	2.63408				0.772169	1.26044	10.2318	4.39159
															1.05854	0.663755	4.61261	3.87699				1.05617	1.0238	5.7957	2.60569				1.02175	1.04263	5.12926	2.35641
															1.3073	0.874716	22.3721	3.52795				1.0236	1.00534	4.44835	2.42276				0.937082	0.883104	7.21477	6.33835
															0.749923	0.684022	19.8712	2.93827				0.931403	0.955212	4.97846	2.26723				1.05064	0.742304	10.0374	4.93331
															1.02002	0.586433	4.96895	2.50357				1.04889	1.05271	8.80162	3.08602				1.0157	1.37762	11.2018	3.00233
																0.904189							1.04871							0.645941
														Mean	1.0133	0.709975	12.2018	2.73435			Mean	1.00228	1.00487	5.20563	2.58095			Mean	1.01081	0.977524	9.20371	4.40988
																Mean Diff.	95.00% CI of diff.	Below threshold?	Summary	Adjusted P Value		Tukey's multiple comparisons test	Mean Diff.	95.00% CI of diff.	Below threshold?	Summary	Adjusted P Value		Tukey's multiple comparisons test	Mean Diff.	95.00% CI of diff.	Below threshold?	Summary	Adjusted P Value
															WT vs. cKI	0.3033	-6.145 to 6.752	No	ns	0.9992		WT vs. cKI	-0.002588	-1.499 to 1.494	No	ns	>0.9999		WT vs. cKI	0.03328	-2.185 to 2.251	No	ns	>0.9999
															WT vs. WT-HFD	-11.19	-17.88 to -4.496	Yes	***	0.0007		WT vs. WT-HFD	-4.203	-5.756 to -2.650	Yes	****	<0.0001		WT vs. WT-HFD	-8.193	-10.49 to -5.891	Yes	****	<0.0001
															WT vs. cKI-HFD	-1.721	-8.413 to 4.971	No	ns	0.8893		WT vs. cKI-HFD	-1.579	-3.132 to -0.02556	Yes	*	0.0455		WT vs. cKI-HFD	-3.399	-5.701 to -1.097	Yes	**	0.0026
															cKI vs. WT-HFD	-11.49	-17.94 to -5.043	Yes	***	0.0004		cKI vs. WT-HFD	-4.201	-5.697 to -2.704	Yes	****	<0.0001		cKI vs. WT-HFD	-8.226	-10.44 to -6.008	Yes	****	<0.0001
															cKI vs. cKI-HFD	-2.024	-8.473 to 4.424	No	ns	0.8176		cKI vs. cKI-HFD	-1.576	-3.073 to -0.07947	Yes	*	0.0367		cKI vs. cKI-HFD	-3.432	-5.650 to -1.214	Yes	**	0.0016
															WT-HFD vs. cKI-HFD	9.467	2.775 to 16.16	Yes	**	0.0038		WT-HFD vs. cKI-HFD	2.625	1.072 to 4.178	Yes	***	0.0006		WT-HFD vs. cKI-HFD	4.794	2.492 to 7.096	Yes	****	<0.0001
[truncated: 13 more columns]

## Sheet: Fig4
Fig4d	AML12 Cullin1 IP													AML12 Cullin1 IP input
								FBXO42/Cullin1
								PA	SI+PA		Unpaired t test
								0.892857	2.87116		P value	0.027
								1.2	1.61935		P value summary	*
								1	2.56137		Significantly different (P < 0.05)?	Yes
											One- or two-tailed P value?	Two-tailed
							Mean	1.03095	2.35063		t, df	t=3.410, df=4
								ACAA2/Cullin1																ACAA2/β-actin
								PA	SI+PA		Unpaired t test													PA	SI+PA		Unpaired t test
								0.909091	2.18572		P value	0.0007												0.909091	0.716416		P value	0.0053
								1	1.84168		P value summary	***												1.1	0.619139		P value summary	**
								1	1.94706		Significantly different (P < 0.05)?	Yes												1	0.625406		Significantly different (P < 0.05)?	Yes
											One- or two-tailed P value?	Two-tailed															One- or two-tailed P value?	Two-tailed
							Mean	0.969697	1.99149		t, df	t=9.623, df=4											Mean	1.00303	0.653654		t, df	t=5.505, df=4
Fig4e	THLE-2 Cullin1 IP
															THLE-2 Cullin1 IP input
									FBXO42/Cullin1
									PA	SI+PA		Unpaired t test
									0.5	2.0433		P value	0.0228
									1.2	1.59249		P value summary	*
									1	1.73321		Significantly different (P < 0.05)?	Yes
												One- or two-tailed P value?	Two-tailed
								Mean	0.9	1.78967		t, df	t=3.600, df=4
									ACAA2/Cullin1															PA	SI+PA
									PA	SI+PA		Unpaired t test												1	0.597967
									0.333333	1.96664		P value	0.0467											1.1	0.482529		Unpaired t test
									1.2	1.61882		P value summary	*											0.909091	0.722645		P value	0.0105
									1.15	1.66699		Significantly different (P < 0.05)?	Yes														P value summary	*
												One- or two-tailed P value?	Two-tailed										Mean	1.00303	0.601047		Significantly different (P < 0.05)?	Yes
								Mean	0.894444	1.75081		t, df	t=2.843, df=4														One- or two-tailed P value?	Two-tailed
																											t, df	t=4.538, df=4
Fig4f
	Marker	WT	WT	cKO	cKO	WT-HFD	WT-HFD	cKO-HFD	cKO-HFD
															Fig4g	cKO ACAA2 Ub
																Marker	IgG	WT	cKO	WT-HFD	cKO-HFD									cKO ACAA2 Ub input
																														Marker	WT	cKO	WT-HFD	cKO-HFD
																									Ub/ACAA2
									ACAA2/β-actin																WT	cKO	WT-HFD	cKO-HFD
									WT	cKO	WT-HFD	cKO-HFD													1	1.71138	1.7328	2.20361
									1	0.885819	0.695546	0.573907													0.740741	1.28005	1.64025	2.82386
									1	0.834238	0.689463	0.471456													1	1.45228	1.53027	2.16293
									1.00569	0.631401	0.770209	0.614583
									0.899074	0.604287	0.779583	0.502784												Mean	0.91358	1.48124	1.63444	2.3968
								Mean	0.976191	0.738936	0.7337	0.540683											Tukey's multiple comparisons test	Mean Diff.	95.00% CI of diff.	Below threshold?	Summary	Adjusted P Value
																							WT vs. cKO	-0.5677	-1.177 to 0.04138	No	ns	0.068
																							WT vs. WT-HFD	-0.7209	-1.330 to -0.1118	Yes	*	0.0221
								Tukey's multiple comparisons test	Mean Diff.	95.00% CI of diff.	Below threshold?	Summary	Adjusted P Value										WT vs. cKO-HFD	-1.483	-2.092 to -0.8742	Yes	***	0.0002
								WT vs. cKO	0.2373	0.05753 to 0.4170	Yes	**	0.0095										cKO vs. WT-HFD	-0.1532	-0.7622 to 0.4558	No	ns	0.8501
								WT vs. WT-HFD	0.2425	0.06277 to 0.4222	Yes	**	0.0082										cKO vs. cKO-HFD	-0.9156	-1.525 to -0.3065	Yes	**	0.0058
								WT vs. cKO-HFD	0.4355	0.2558 to 0.6152	Yes	****	<0.0001										WT-HFD vs. cKO-HFD	-0.7624	-1.371 to -0.1533	Yes	*	0.0165
								cKO vs. WT-HFD	0.005236	-0.1745 to 0.1850	No	ns	0.9998
								cKO vs. cKO-HFD	0.1983	0.01853 to 0.3780	Yes	*	0.0294
								WT-HFD vs. cKO-HFD	0.193	0.01330 to 0.3727	Yes	*	0.0341
Fig4h
	Marker	WT	WT	cKI	cKI	WT-HFD	WT-HFD	cKI-HFD	cKI-HFD
										ACAA2/β-actin
										WT	cKI	WT-HFD	cKI-HFD
										1.58547	2.35997	0.278844	1.21933
										1.41453	2.26726	0.337543	1.55539
										0.692623	2.94851	0.157398	1.83886
										0.640711	2.5098	0.145205	2.44844
									Mean	1.08333	2.52138	0.229748	1.76551
									Tukey's multiple comparisons test	Mean Diff.	95.00% CI of diff.	Below threshold?	Summary	Adjusted P Value
									WT vs. cKI	-1.438	-2.257 to -0.6195	Yes	**	0.0011
									WT vs. WT-HFD	0.8536	0.03506 to 1.672	Yes	*	0.0401
									WT vs. cKI-HFD	-0.6822	-1.501 to 0.1364	No	ns	0.1152
									cKI vs. WT-HFD	2.292	1.473 to 3.110	Yes	****	<0.0001
									cKI vs. cKI-HFD	0.7559	-0.06265 to 1.574	No	ns	0.0738
									WT-HFD vs. cKI-HFD	-1.536	-2.354 to -0.7172	Yes	***	0.0006
Fig4i	cKI ACAA2 Ub														cKI ACAA2 Ub input
	Marker	IgG	WT	cKI	WT-HFD	cKI-HFD									Marker	WT	cKI	WT-HFD	cKI-HFD
								WT	cKI	WT-HFD	cKI-HFD
								1	0.475766	1.95521	1.00686
								0.9	1.14772	2.1513	1.40779
								1.1	0.230649	2.98378	0.696934
							Mean	1	0.618046	2.36343	1.03719
							Tukey's multiple comparisons test	Mean Diff.	95.00% CI of diff.	Below threshold?	Summary	Adjusted P Value
							WT vs. cKI	0.382	-0.6807 to 1.445	No	ns	0.6711
							WT vs. WT-HFD	-1.363	-2.426 to -0.3008	Yes	*	0.0144
							WT vs. cKI-HFD	-0.03719	-1.100 to 1.025	No	ns	0.9995
							cKI vs. WT-HFD	-1.745	-2.808 to -0.6827	Yes	**	0.0034
							cKI vs. cKI-HFD	-0.4191	-1.482 to 0.6435	No	ns	0.6083
	cKO ACAA2 Ub						WT-HFD vs. cKI-HFD	1.326	0.2636 to 2.389	Yes	*	0.0167

## Sheet: Fig5
Fig5a	cKO input								cKO ACAA2 IP								cKO Cullin1 IP							cKO FBXO42 IP
	Marker	WT	cKO	WT-HFD	cKO-HFD				Marker	IgG	WT	cKO	WT-HFD	cKO-HFD			Marker	IgG	WT	cKO	WT-HFD	cKO-HFD		Marker	IgG	WT	cKO	WT-HFD	cKO-HFD
									cKO ACAA2 IP-FBXO42					Tukey's multiple comparisons test	Mean Diff.	95.00% CI of diff.	Below threshold?	Summary	Adjusted P Value				cKO Cullin1 IP-ACAA2					Tukey's multiple comparisons test	Mean Diff.	95.00% CI of diff.	Below threshold?	Summary	Adjusted P Value				cKO FBXO42 IP-ACAA2					Tukey's multiple comparisons test	Mean Diff.	95.00% CI of diff.	Below threshold?	Summary	Adjusted P Value
									WT	cKO	WT-HFD	cKO-HFD		WT vs. cKO	-0.5197	-0.9728 to -0.06652	Yes	*	0.026				WT	cKO	WT-HFD	cKO-HFD		WT vs. cKO	-2.261	-2.954 to -1.567	Yes	****	<0.0001				WT	cKO	WT-HFD	cKO-HFD		WT vs. cKO	-0.9934	-1.972 to -0.01457	Yes	*	0.0468
									1	1.49429	1.5237	2.88937		WT vs. WT-HFD	-0.5872	-1.040 to -0.1340	Yes	*	0.0136				1	3.34956	2.91456	6.09152		WT vs. WT-HFD	-1.481	-2.175 to -0.7875	Yes	***	0.0006				0.666667	2.24189	1.57994	3.68537		WT vs. WT-HFD	-0.9927	-1.972 to -0.01394	Yes	*	0.0469
									1	1.48811	1.43869	3.23759		WT vs. cKO-HFD	-2.244	-2.698 to -1.791	Yes	****	<0.0001				1	3.35083	2.19888	6.42152		WT vs. cKO-HFD	-4.997	-5.691 to -4.304	Yes	****	<0.0001				0.769231	1.87135	2.23106	3.43751		WT vs. cKO-HFD	-2.522	-3.500 to -1.543	Yes	***	0.0002
									0.909091	1.48568	1.70819	3.51537		cKO vs. WT-HFD	-0.0675	-0.5206 to 0.3856	No	ns	0.9621				1.2	3.28259	2.52959	5.67945		cKO vs. WT-HFD	0.78	0.08649 to 1.473	Yes	*	0.0286				1	1.30274	1.60309	2.87784		cKO vs. WT-HFD	0.000634	-0.9782 to 0.9794	No	ns	>0.9999
														cKO vs. cKO-HFD	-1.725	-2.178 to -1.272	Yes	****	<0.0001									cKO vs. cKO-HFD	-2.737	-3.430 to -2.043	Yes	****	<0.0001									cKO vs. cKO-HFD	-1.528	-2.507 to -0.5495	Yes	**	0.0046
								Mean	0.969697	1.48936	1.55686	3.21411		WT-HFD vs. cKO-HFD	-1.657	-2.110 to -1.204	Yes	****	<0.0001			Mean	1.06667	3.32766	2.54767	6.06416		WT-HFD vs. cKO-HFD	-3.516	-4.210 to -2.823	Yes	****	<0.0001			Mean	0.811966	1.80533	1.80469	3.33357		WT-HFD vs. cKO-HFD	-1.529	-2.508 to -0.5501	Yes	**	0.0046
									cKO ACAA2 IP-Cullin1					Tukey's multiple comparisons test	Mean Diff.	95.00% CI of diff.	Below threshold?	Summary	Adjusted P Value				cKO Cullin1 IP-FBXO42					Tukey's multiple comparisons test	Mean Diff.	95.00% CI of diff.	Below threshold?	Summary	Adjusted P Value				cKO FBXO42 IP-Cullin1					Tukey's multiple comparisons test	Mean Diff.	95.00% CI of diff.	Below threshold?	Summary	Adjusted P Value
									WT	cKO	WT-HFD	cKO-HFD		WT vs. cKO	0.2463	-0.1786 to 0.6713	No	ns	0.3169				WT	cKO	WT-HFD	cKO-HFD		WT vs. cKO	-2.383	-4.063 to -0.7024	Yes	**	0.0082				WT	cKO	WT-HFD	cKO-HFD		WT vs. cKO	-0.5269	-1.241 to 0.1875	No	ns	0.1627
									1	0.784896	1.36312	2.00959		WT vs. WT-HFD	-0.4892	-0.9141 to -0.06425	Yes	*	0.0255				1	3.17276	3.79863	12.5036		WT vs. WT-HFD	-3.013	-4.693 to -1.332	Yes	**	0.0019				1	1.30527	1.51428	2.02931		WT vs. WT-HFD	-0.7366	-1.451 to -0.02216	Yes	*	0.0435
									1	0.707958	1.26398	2.02891		WT vs. cKO-HFD	-1.156	-1.581 to -0.7309	Yes	***	0.0001				1.2	3.20654	3.39481	10.6232		WT vs. cKO-HFD	-10.64	-12.32 to -8.955	Yes	****	<0.0001				0.232558	1.35428	1.50896	2.61128		WT vs. cKO-HFD	-1.612	-2.327 to -0.8976	Yes	***	0.0004
									0.909091	0.677219	1.74954	2.33819		cKO vs. WT-HFD	-0.7355	-1.160 to -0.3106	Yes	**	0.0024				0.833333	3.80248	4.87813	11.8139		cKO vs. WT-HFD	-0.6299	-2.310 to 1.050	No	ns	0.6434				1	1.15375	1.41919	2.42819		cKO vs. WT-HFD	-0.2097	-0.9242 to 0.5048	No	ns	0.7852
														cKO vs. cKO-HFD	-1.402	-1.827 to -0.9773	Yes	****	<0.0001									cKO vs. cKO-HFD	-8.253	-9.933 to -6.573	Yes	****	<0.0001									cKO vs. cKO-HFD	-1.085	-1.800 to -0.3707	Yes	**	0.0055
								Mean	0.969697	0.723358	1.45888	2.12556		WT-HFD vs. cKO-HFD	-0.6667	-1.092 to -0.2417	Yes	**	0.0045			Mean	1.01111	3.39393	4.02386	11.6469		WT-HFD vs. cKO-HFD	-7.623	-9.303 to -5.943	Yes	****	<0.0001			Mean	0.744186	1.2711	1.48081	2.35626		WT-HFD vs. cKO-HFD	-0.8754	-1.590 to -0.1610	Yes	*	0.0184
Fig5b	cKI input									cKI ACAA2 IP								cKI Cullin1 IP								cKI FBXO42 IP
	Marker	WT	cKI	WT-HFD	cKI-HFD					Marker	IgG	WT	cKI	WT-HFD	cKI-HFD			Marker	IgG	WT	cKI	WT-HFD	cKI-HFD			Marker	IgG	WT	cKI	WT-HFD	cKI-HFD
											cKI ACAA2 IP-FBXO42					Tukey's multiple comparisons test	Mean Diff.	95.00% CI of diff.	Below threshold?	Summary	Adjusted P Value				cKI Cullin1 IP-FBXO42					Tukey's multiple comparisons test	Mean Diff.	95.00% CI of diff.	Below threshold?	Summary	Adjusted P Value				cKI FBXO42 IP-ACAA2					Tukey's multiple comparisons test	Mean Diff.	95.00% CI of diff.	Below threshold?	Summary	Adjusted P Value
											WT	cKI	WT-HFD	cKI-HFD		WT vs. cKI	0.1581	-0.2895 to 0.6057	No	ns	0.6822				WT	cKI	WT-HFD	cKI-HFD		WT vs. cKI	0.3596	-0.6561 to 1.375	No	ns	0.6807				WT	cKI	WT-HFD	cKI-HFD		WT vs. cKI	0.4303	-0.1180 to 0.9786	No	ns	0.132
											1	0.794453	2.3129	0.877855		WT vs. WT-HFD	-0.9902	-1.438 to -0.5426	Yes	***	0.0005				1	0.672373	3.61534	0.841277		WT vs. WT-HFD	-1.724	-2.740 to -0.7088	Yes	**	0.0027				0.869565	0.243657	1.82525	0.617549		WT vs. WT-HFD	-0.5694	-1.118 to -0.02111	Yes	*	0.0421
											1	0.872886	2.02064	0.914201		WT vs. cKI-HFD	0.09446	-0.3532 to 0.5421	No	ns	0.9034				1	0.64284	2.1951	0.850106		WT vs. cKI-HFD	0.1594	-0.8562 to 1.175	No	ns	0.9562				1.05	0.50254	1.35098	0.693848		WT vs. cKI-HFD	0.3127	-0.2356 to 0.8610	No	ns	0.3288
											1	0.858381	1.63706	0.924573		cKI vs. WT-HFD	-1.148	-1.596 to -0.7007	Yes	***	0.0002				1	0.606094	2.36287	0.830345		cKI vs. WT-HFD	-2.084	-3.100 to -1.068	Yes	***	0.0008				1	0.882505	1.4516	0.669963		cKI vs. WT-HFD	-0.9997	-1.548 to -0.4514	Yes	**	0.0017
																cKI vs. cKI-HFD	-0.06364	-0.5113 to 0.3840	No	ns	0.9667									cKI vs. cKI-HFD	-0.2001	-1.216 to 0.8155	No	ns	0.9191									cKI vs. cKI-HFD	-0.1176	-0.6659 to 0.4308	No	ns	0.8994
										Mean	1	0.841907	1.9902	0.905543		WT-HFD vs. cKI-HFD	1.085	0.6370 to 1.532	Yes	***	0.0002			Mean	1	0.640436	2.72444	0.840576		WT-HFD vs. cKI-HFD	1.884	0.8682 to 2.899	Yes	**	0.0016			Mean	0.973188	0.542901	1.54261	0.660453		WT-HFD vs. cKI-HFD	0.8822	0.3338 to 1.430	Yes	**	0.0038
											cKI ACAA2 IP-Cullin1					Tukey's multiple comparisons test	Mean Diff.	95.00% CI of diff.	Below threshold?	Summary	Adjusted P Value				cKI Cullin1 IP-ACAA2					Tukey's multiple comparisons test	Mean Diff.	95.00% CI of diff.	Below threshold?	Summary	Adjusted P Value				cKI FBXO42 IP-Cullin1					Tukey's multiple comparisons test	Mean Diff.	95.00% CI of diff.	Below threshold?	Summary	Adjusted P Value
											WT	cKI	WT-HFD	cKI-HFD		WT vs. cKI	0.3144	-0.4160 to 1.045	No	ns	0.5446				WT	cKI	WT-HFD	cKI-HFD		WT vs. cKI	0.3709	-0.6608 to 1.403	No	ns	0.671				WT	cKI	WT-HFD	cKI-HFD		WT vs. cKI	0.4693	-0.05651 to 0.9951	No	ns	0.0813
											1	0.760018	1.62835	0.865662		WT vs. WT-HFD	-0.8841	-1.615 to -0.1536	Yes	*	0.0197				1	0.652571	3.20675	0.741248		WT vs. WT-HFD	-1.321	-2.352 to -0.2889	Yes	*	0.0146				1	0.329319	1.65577	0.919872		WT vs. WT-HFD	-0.6006	-1.126 to -0.07478	Yes	*	0.0265
											1	0.536004	2.50527	0.909107		WT vs. cKI-HFD	0.1414	-0.5891 to 0.8718	No	ns	0.9229				1	0.551231	2.04598	0.780412		WT vs. cKI-HFD	0.2322	-0.7995 to 1.264	No	ns	0.8862				1	0.385085	1.67043	0.659287		WT vs. cKI-HFD	0.2674	-0.2584 to 0.7932	No	ns	0.4162
											1	0.760764	1.51858	0.801105		cKI vs. WT-HFD	-1.198	-1.929 to -0.4680	Yes	**	0.0034				1	0.683617	1.70894	0.781796		cKI vs. WT-HFD	-1.691	-2.723 to -0.6597	Yes	**	0.0034				1.12	0.997735	1.59553	0.738657		cKI vs. WT-HFD	-1.07	-1.596 to -0.5441	Yes	***	0.0008
																cKI vs. cKI-HFD	-0.173	-0.9035 to 0.5574	No	ns	0.8706									cKI vs. cKI-HFD	-0.1387	-1.170 to 0.8930	No	ns	0.9715									cKI vs. cKI-HFD	-0.2019	-0.7277 to 0.3239	No	ns	0.627
										Mean	1	0.685595	1.88407	0.858625		WT-HFD vs. cKI-HFD	1.025	0.2950 to 1.756	Yes	**	0.0087			Mean	1	0.62914	2.32056	0.767819		WT-HFD vs. cKI-HFD	1.553	0.5211 to 2.584	Yes	**	0.0058			Mean	1.04	0.570713	1.64058	0.772605		WT-HFD vs. cKI-HFD	0.868	0.3422 to 1.394	Yes	**	0.0033

## Sheet: Fig6
Fig6a	LW/BW (g/g)
	WT-HFD	cKO-HFD	WT-HFD+ACAA2	cKO-HFD+ACAA2
	0.0595272	0.072189	0.0528104	0.0567512
	0.0601512	0.074763	0.0536638	0.0525268		Tukey's multiple comparisons test	Mean Diff.	95.00% CI of diff.	Below threshold?	Summary	Adjusted P Value
	0.0586864	0.066125	0.0521986	0.0510993		WT-HFD vs. cKO-HFD	-0.009944	-0.01344 to -0.006452	Yes	****	<0.0001	A-B
	0.060859	0.067417	0.0554481	0.0491873		WT-HFD vs. WT-HFD+ACAA2	0.007964	0.004565 to 0.01136	Yes	****	<0.0001	A-C
	0.0603587	0.069346	0.0462389	0.0513923		WT-HFD vs. cKO-HFD+ACAA2	0.00578	0.002381 to 0.009180	Yes	***	0.0003	A-D
	0.0579072	0.067254	0.0542997	0.0547542		cKO-HFD vs. WT-HFD+ACAA2	0.01791	0.01442 to 0.02140	Yes	****	<0.0001	B-C
	0.0608207	0.071035	0.0481128	0.0578858		cKO-HFD vs. cKO-HFD+ACAA2	0.01572	0.01223 to 0.01922	Yes	****	<0.0001	B-D
	0.0596795	0.068773	0.0465394	0.05712		WT-HFD+ACAA2 vs. cKO-HFD+ACAA2	-0.002184	-0.005583 to 0.001215	No	ns	0.3226	C-D
	0.0621899	0.070727	0.0518278	0.0555739
	0.0577446		0.0571441	0.053832
Mean	0.0597924	0.0697366	0.0518284	0.0540123
Fig6b	Hepatic TG (mmol/gprot)
	WT-HFD	cKO-HFD	WT-HFD+ACAA2	cKO-HFD+ACAA2
	0.27672	0.466749	0.160977	0.224811		Tukey's multiple comparisons test	Mean Diff.	95.00% CI of diff.	Below threshold?	Summary	Adjusted P Value
	0.329441	0.43567	0.167592	0.156557		WT-HFD vs. cKO-HFD	-0.1743	-0.2853 to -0.06332	Yes	**	0.0015
	0.303941	0.303069	0.175697	0.183952		WT-HFD vs. WT-HFD+ACAA2	0.1203	0.009293 to 0.2313	Yes	*	0.0307
	0.272511	0.438608	0.189894	0.146418		WT-HFD vs. cKO-HFD+ACAA2	0.1176	0.006607 to 0.2286	Yes	*	0.0354
	0.293846	0.455058	0.156819	0.200549		cKO-HFD vs. WT-HFD+ACAA2	0.2946	0.1836 to 0.4057	Yes	****	<0.0001
	0.282235	0.705535	0.185864	0.140672		cKO-HFD vs. cKO-HFD+ACAA2	0.292	0.1809 to 0.4030	Yes	****	<0.0001
						WT-HFD+ACAA2 vs. cKO-HFD+ACAA2	-0.002686	-0.1137 to 0.1083	No	ns	0.9999
Mean	0.293116	0.467448	0.172807	0.175493
Fig6c	Hepatic TC (mmol/gprot)
	WT-HFD	cKO-HFD	WT-HFD+ACAA2	cKO-HFD+ACAA2
	0.0937556	0.120884	0.0510751	0.0612302		Tukey's multiple comparisons test	Mean Diff.	95.00% CI of diff.	Below threshold?	Summary	Adjusted P Value
	0.0736941	0.0945178	0.0489229	0.0520275		WT-HFD vs. cKO-HFD	-0.02183	-0.04325 to -0.0003980	Yes	*	0.0449
	0.0893267	0.0895274	0.0561677	0.0388846		WT-HFD vs. WT-HFD+ACAA2	0.02572	0.004296 to 0.04715	Yes	*	0.0152
	0.077489	0.0881417	0.0648356	0.0545958		WT-HFD vs. cKO-HFD+ACAA2	0.02518	0.003754 to 0.04661	Yes	*	0.0177
	0.0701682	0.138778	0.0580429	0.0713599		cKO-HFD vs. WT-HFD+ACAA2	0.04755	0.02612 to 0.06898	Yes	****	<0.0001
	0.0824944	0.0860369	0.0535366	0.0577369		cKO-HFD vs. cKO-HFD+ACAA2	0.04701	0.02558 to 0.06844	Yes	****	<0.0001
						WT-HFD+ACAA2 vs. cKO-HFD+ACAA2	-0.0005423	-0.02197 to 0.02089	No	ns	0.9999
Mean	0.0811546	0.102981	0.0554301	0.0559725
Fig6f	Fasting blood glucose (mmol/L)
	WT-HFD	cKO-HFD	WT-HFD+ACAA2	cKO-HFD+ACAA2
	10.5	10.5	8.5	8
	8.8	11.4	7.5	8.5		Tukey's multiple comparisons test	Mean Diff.	95.00% CI of diff.	Below threshold?	Summary	Adjusted P Value
	9.5	9.5	8.3	9.1		WT-HFD vs. cKO-HFD	-1.05	-2.042 to -0.05820	Yes	*	0.0346
	10.2	13	9	7.5		WT-HFD vs. WT-HFD+ACAA2	1.57	0.6047 to 2.535	Yes	***	0.0006
	9.3	9.4	7.8	8		WT-HFD vs. cKO-HFD+ACAA2	1.58	0.6147 to 2.545	Yes	***	0.0005
	9.7	9.7	8.1	7.4		cKO-HFD vs. WT-HFD+ACAA2	2.62	1.628 to 3.612	Yes	****	<0.0001
	9.4	10.7	8.8	7		cKO-HFD vs. cKO-HFD+ACAA2	2.63	1.638 to 3.622	Yes	****	<0.0001
	11	10.5	7.3	8.9		WT-HFD+ACAA2 vs. cKO-HFD+ACAA2	0.01	-0.9553 to 0.9753	No	ns	>0.9999
	8.9	11.6	7.4	8.4
	9.2		8.1	7.9
Mean	9.65	10.7	8.08	8.07
Fig6g	Fasting insulin (mIU/L)
	WT-HFD	cKO-HFD	WT-HFD+ACAA2	cKO-HFD+ACAA2
	14.9511	18.1155	6.53342	8.68992
	15.7509	14.3699	8.07004	9.0406		Tukey's multiple comparisons test	Mean Diff.	95.00% CI of diff.	Below threshold?	Summary	Adjusted P Value
	14.4401	15.894	8.88075	9.59771		WT-HFD vs. cKO-HFD	-2.718	-4.293 to -1.143	Yes	***	0.0003
	12.8645	18.5509	10.0245	10.3543		WT-HFD vs. WT-HFD+ACAA2	5.47	3.895 to 7.044	Yes	****	<0.0001
	13.9041	15.8389	6.56187	10.2014		WT-HFD vs. cKO-HFD+ACAA2	4.154	2.579 to 5.728	Yes	****	<0.0001
	13.1215	15.0561	7.6889	10.3701		cKO-HFD vs. WT-HFD+ACAA2	8.187	6.567 to 9.808	Yes	****	<0.0001
	13.0099	16.7061	10.1515	9.85789		cKO-HFD vs. cKO-HFD+ACAA2	6.872	5.251 to 8.492	Yes	****	<0.0001
	13.4949	17.9102	9.0307	9.35648		WT-HFD+ACAA2 vs. cKO-HFD+ACAA2	-1.316	-2.936 to 0.3044	No	ns	0.1437
	12.998
Mean	13.8372	16.5552	8.36771	9.68355
Fig6h	HOMA-IR (mmol/L*mIU/L)
	WT-HFD	cKO-HFD	WT-HFD+ACAA2	cKO-HFD+ACAA2
	6.97717	8.45388	2.46818	3.08975
	6.16035	7.28075	2.69001	3.41534		Tukey's multiple comparisons test	Mean Diff.	95.00% CI of diff.	Below threshold?	Summary	Adjusted P Value
	6.09692	6.71078	3.27601	3.88174		WT-HFD vs. cKO-HFD	-1.861	-2.960 to -0.7624	Yes	***	0.0004
	5.83192	10.7183	4.00981	3.45144		WT-HFD vs. WT-HFD+ACAA2	2.912	1.813 to 4.011	Yes	****	<0.0001
	5.74702	6.61713	2.27478	3.62717		WT-HFD vs. cKO-HFD+ACAA2	2.505	1.406 to 3.604	Yes	****	<0.0001
	5.65681	6.49086	2.768	3.41059		cKO-HFD vs. WT-HFD+ACAA2	4.773	3.643 to 5.904	Yes	****	<0.0001
	5.43526	7.94467	3.97035	3.0669		cKO-HFD vs. cKO-HFD+ACAA2	4.366	3.236 to 5.497	Yes	****	<0.0001
	6.59749	8.3581	2.92996	3.70101		WT-HFD+ACAA2 vs. cKO-HFD+ACAA2	-0.4071	-1.538 to 0.7237	No	ns	0.7613
	5.14145
Mean	5.96049	7.82181	3.04839	3.45549
Fig6i	GTT (mmol/L)
	WT-HFD										Mean	cKO-HFD									Mean	WT-HFD+ACAA2										Mean	cKO-HFD+ACAA2										Mean
0min	8.5	9.4	9.3	9.5	8.9	10.3	10.5	8.7	9.7	9.3	9.41	9.6	9.9	11.3	12.3	10.7	10.4	11.6	10.7	11.3	10.8667	7.6	8.7	9	8.4	9.2	9.3	7.9	8.8	8.2	8.4	8.55	7.4	7.7	7.8	8	8.8	9	8.4	8.7	9.1	7.6	8.25
15min	12	13.5	13.6	12.6	14.6	15	14.8	14.7	12.9	13.2	13.69	18	16.7	20.5	17.8	19.2	16.8	17.1	18.4	14.9	17.7111	11.4	12	11.8	12.6	10	10.2	13	10.7	12.2	10.4	11.43	12.3	11.2	12.9	12.7	11.5	11.4	13	11.7	12.1	12.6	12.14
30min	13.4	11.5	12.1	13	11.5	14	12	10.4	11.5	10.9	12.03	13.5	14.5	15.3	16.2	16.4	15.8	16.2	15.4	16.2	15.5	10.5	9.8	9.3	9.5	9.9	12.4	10.6	9.3	12.2	12	10.55	11.5	12.6	10.7	11.7	10.7	9.2	12.8	11	11	12.4	11.36
60min	10	9.5	10.3	9.8	9.5	12.1	9.6	9.2	10	9.4	9.94	10.3	13.1	12.5	14.1	13.5	11.3	13.4	12.2	10.8	12.3556	9.1	8.5	8.8	9.7	8.5	8.2	9.1	8.5	8.9	9	8.83	9.6	10.9	9.5	10.7	10.6	8.1	8.9	9.2	9.9	8.9	9.63
90min	9.3	8.9	8.6	9.2	8.6	10.1	9.1	8.3	9.5	9.5	9.11	11.4	12.4	10.4	9.7	11.6	9.6	9.8	10.4	10.7	10.6667	8.5	7.4	8.1	8.6	9	8.5	7.8	8.5	7.8	7.7	8.19	8.9	9	9.8	9	7.8	7.2	8.5	8.4	10	9.3	8.79
120min	8.3	8.5	8.4	8.1	9.3	9.4	8.7	7.5	8.5	9	8.57	8.5	10.3	10	9.6	9.5	8.9	10.5	9.7	11	9.77778	7.5	7	8.1	8	7	7.8	7.5	7.3	7.2	8.2	7.56	8.8	7.6	8.4	7.4	9	7.1	8.1	9.3	6.8	7.8	8.03
	0min	Tukey's multiple comparisons test	Mean Diff.	95.00% CI of diff.	Below threshold?	Summary	Adjusted P Value		15min	Tukey's multiple comparisons test	Mean Diff.	95.00% CI of diff.	Below threshold?	Summary	Adjusted P Value		30min	Tukey's multiple comparisons test	Mean Diff.	95.00% CI of diff.	Below threshold?	Summary	Adjusted P Value		60min	Tukey's multiple comparisons test	Mean Diff.	95.00% CI of diff.	Below threshold?	Summary	Adjusted P Value		90min	Tukey's multiple comparisons test	Mean Diff.	95.00% CI of diff.	Below threshold?	Summary	Adjusted P Value		120min	Tukey's multiple comparisons test	Mean Diff.	95.00% CI of diff.	Below threshold?	Summary	Adjusted P Value
		WT-HFD vs. cKO-HFD	-1.457	-2.288 to -0.6252	Yes	***	0.0002			WT-HFD vs. cKO-HFD	-4.021	-5.416 to -2.626	Yes	****	<0.0001			WT-HFD vs. cKO-HFD	-3.47	-4.843 to -2.097	Yes	****	<0.0001			WT-HFD vs. cKO-HFD	-2.416	-3.544 to -1.287	Yes	****	<0.0001			WT-HFD vs. cKO-HFD	-1.557	-2.465 to -0.6483	Yes	***	0.0003			WT-HFD vs. cKO-HFD	-1.208	-2.041 to -0.3741	Yes	**	0.0022
		WT-HFD vs. WT-HFD+ACAA2	0.86	0.05070 to 1.669	Yes	*	0.0337			WT-HFD vs. WT-HFD+ACAA2	2.26	0.9018 to 3.618	Yes	***	0.0004			WT-HFD vs. WT-HFD+ACAA2	1.48	0.1433 to 2.817	Yes	*	0.0252			WT-HFD vs. WT-HFD+ACAA2	1.11	0.01199 to 2.208	Yes	*	0.0467			WT-HFD vs. WT-HFD+ACAA2	0.92	0.03589 to 1.804	Yes	*	0.0388			WT-HFD vs. WT-HFD+ACAA2	1.01	0.1986 to 1.821	Yes	**	0.0099
		WT-HFD vs. cKO-HFD+ACAA2	1.16	0.3507 to 1.969	Yes	**	0.0025			WT-HFD vs. cKO-HFD+ACAA2	1.55	0.1918 to 2.908	Yes	*	0.0201			WT-HFD vs. cKO-HFD+ACAA2	0.67	-0.6667 to 2.007	No	ns	0.5372			WT-HFD vs. cKO-HFD+ACAA2	0.31	-0.7880 to 1.408	No	ns	0.8711			WT-HFD vs. cKO-HFD+ACAA2	0.32	-0.5641 to 1.204	No	ns	0.7638			WT-HFD vs. cKO-HFD+ACAA2	0.54	-0.2714 to 1.351	No	ns	0.2928
		cKO-HFD vs. WT-HFD+ACAA2	2.317	1.485 to 3.148	Yes	****	<0.0001			cKO-HFD vs. WT-HFD+ACAA2	6.281	4.886 to 7.676	Yes	****	<0.0001			cKO-HFD vs. WT-HFD+ACAA2	4.95	3.577 to 6.323	Yes	****	<0.0001			cKO-HFD vs. WT-HFD+ACAA2	3.526	2.397 to 4.654	Yes	****	<0.0001			cKO-HFD vs. WT-HFD+ACAA2	2.477	1.568 to 3.385	Yes	****	<0.0001			cKO-HFD vs. WT-HFD+ACAA2	2.218	1.384 to 3.051	Yes	****	<0.0001
		cKO-HFD vs. cKO-HFD+ACAA2	2.617	1.785 to 3.448	Yes	****	<0.0001			cKO-HFD vs. cKO-HFD+ACAA2	5.571	4.176 to 6.966	Yes	****	<0.0001			cKO-HFD vs. cKO-HFD+ACAA2	4.14	2.767 to 5.513	Yes	****	<0.0001			cKO-HFD vs. cKO-HFD+ACAA2	2.726	1.597 to 3.854	Yes	****	<0.0001			cKO-HFD vs. cKO-HFD+ACAA2	1.877	0.9683 to 2.785	Yes	****	<0.0001			cKO-HFD vs. cKO-HFD+ACAA2	1.748	0.9141 to 2.581	Yes	****	<0.0001
		WT-HFD+ACAA2 vs. cKO-HFD+ACAA2	0.3	-0.5093 to 1.109	No	ns	0.7505			WT-HFD+ACAA2 vs. cKO-HFD+ACAA2	-0.71	-2.068 to 0.6482	No	ns	0.5018			WT-HFD+ACAA2 vs. cKO-HFD+ACAA2	-0.81	-2.147 to 0.5267	No	ns	0.3732			WT-HFD+ACAA2 vs. cKO-HFD+ACAA2	-0.8	-1.898 to 0.2980	No	ns	0.2206			WT-HFD+ACAA2 vs. cKO-HFD+ACAA2	-0.6	-1.484 to 0.2841	No	ns	0.2767			WT-HFD+ACAA2 vs. cKO-HFD+ACAA2	-0.47	-1.281 to 0.3414	No	ns	0.4128
Fig6j	AUC (mmol*min/L×10^3)
	WT-HFD	cKO-HFD	WT-HFD+ACAA2	cKO-HFD+ACAA2
	1.24875	1.42425	1.10475	1.18575
	1.21125	1.5705	1.04775	1.22025
	1.239	1.5735	1.08225	1.19775		Tukey's multiple comparisons test	Mean Diff.	95.00% CI of diff.	Below threshold?	Summary	Adjusted P Value
	1.24425	1.58175	1.13475	1.21575		WT-HFD vs. cKO-HFD	-0.2866	-0.3597 to -0.2135	Yes	****	<0.0001
	1.227	1.63275	1.07175	1.16625		WT-HFD vs. WT-HFD+ACAA2	0.1497	0.07859 to 0.2208	Yes	****	<0.0001
	1.42425	1.446	1.11975	1.011		WT-HFD vs. cKO-HFD+ACAA2	0.07403	0.002918 to 0.1451	Yes	*	0.0387
	1.26225	1.5615	1.11225	1.1895		cKO-HFD vs. WT-HFD+ACAA2	0.4363	0.3632 to 0.5094	Yes	****	<0.0001
	1.15725	1.52625	1.05525	1.15575		cKO-HFD vs. cKO-HFD+ACAA2	0.3606	0.2876 to 0.4337	Yes	****	<0.0001
	1.2375	1.48275	1.128	1.19625		WT-HFD+ACAA2 vs. cKO-HFD+ACAA2	-0.07567	-0.1468 to -0.004568	Yes	*	0.0334
	1.215		1.113	1.188
Mean	1.24665	1.53325	1.09695	1.17263
Fig6k	ITT (mmol/L)
	WT-HFD										Mean	cKO-HFD									Mean	WT-HFD+ACAA2										Mean	cKO-HFD+ACAA2										Mean
0min	8.5	9.1	8.5	10.1	9	10.4	9.7	10.2	8.8	9.2	9.35	11.7	9.7	11	10.8	10.9	10.8	11.6	11.7	10.3	10.9444	7.7	8.8	8.5	8.9	9.3	8.7	9.2	8.8	7.5	8.7	8.61	9.3	8.7	8.6	9.1	8.6	7.9	8.5	9.4	8.7	9.1	8.79
15min	7.2	6.5	6.7	8.1	7	7.1	7.9	7.8	6.5	7.8	7.26	8.1	9.4	7.8	7.9	9.5	7.5	7.5	8.9	7.7	8.25556	6.2	6.4	5.9	7	6.6	6.4	7.2	6	7	5.5	6.42	7.6	7.5	6.5	6.7	7	7.4	6.8	7.8	7.2	8.2	7.27
30min	5	5.8	6.4	5.8	6.5	6.4	6.2	5.4	6	6.7	6.02	7.6	6.7	7.1	6.8	7.2	6.8	6.4	7.5	7.8	7.1	5.4	6.2	4.9	4.5	4.3	6.3	4.5	5	4.7	5.4	5.12	5.9	4.8	7.4	5.4	6.1	5.8	4.4	5	6.5	6.3	5.76
60min	6	6.3	6.4	6.6	7.7	7.8	7.9	7.9	7.1	6.6	7.03	8.8	7.8	7.4	8	7.8	8.3	8.1	7.4	8.6	8.02222	6.4	5.9	6.5	6.1	5.8	6.7	5.4	5.7	4.8	6.3	5.96	7	6.9	5.5	5.9	7.6	4.9	7.3	7.8	6.3	6.7	6.59
120min	7.3	6.7	8	7.9	7.9	7.6	7.5	7.9	6.9	7.6	7.53	9	7.9	8.6	8.6	8.6	8.2	9	8.6	7.8	8.47778	8	7.6	6.4	6.7	6.1	6.2	7.2	6.1	6	7.2	6.75	7.6	8	6.4	7	6.9	6.5	6.8	6.1	7.6	6.7	6.96
180min	8.5	9.1	8.7	8.1	7.3	7.8	7.1	7	7.9	7.2	7.87	9.8	10	9.4	9	9.2	8.6	9.7	9.6	8.8	9.34444	6.8	6.7	7.2	7.1	8.1	6.8	7.5	7.2	6.1	6.3	6.98	8.3	7.7	6.5	7.6	6.9	7.3	7.8	7.7	7.4	7.9	7.51
	0min	Tukey's multiple comparisons test	Mean Diff.	95.00% CI of diff.	Below threshold?	Summary	Adjusted P Value		15min	Tukey's multiple comparisons test	Mean Diff.	95.00% CI of diff.	Below threshold?	Summary	Adjusted P Value		30min	Tukey's multiple comparisons test	Mean Diff.	95.00% CI of diff.	Below threshold?	Summary	Adjusted P Value		60min	Tukey's multiple comparisons test	Mean Diff.	95.00% CI of diff.	Below threshold?	Summary	Adjusted P Value		120min	Tukey's multiple comparisons test	Mean Diff.	95.00% CI of diff.	Below threshold?	Summary	Adjusted P Value		180min	Tukey's multiple comparisons test	Mean Diff.	95.00% CI of diff.	Below threshold?	Summary	Adjusted P Value
		WT-HFD vs. cKO-HFD	-1.594	-2.347 to -0.8420	Yes	****	<0.0001			WT-HFD vs. cKO-HFD	-0.9956	-1.766 to -0.2247	Yes	**	0.0071			WT-HFD vs. cKO-HFD	-1.08	-1.913 to -0.2470	Yes	**	0.0068			WT-HFD vs. cKO-HFD	-0.9922	-1.871 to -0.1133	Yes	*	0.0218			WT-HFD vs. cKO-HFD	-0.9478	-1.644 to -0.2517	Yes	**	0.0042			WT-HFD vs. cKO-HFD	-1.474	-2.200 to -0.7486	Yes	****	<0.0001
		WT-HFD vs. WT-HFD+ACAA2	0.74	0.007633 to 1.472	Yes	*	0.0469			WT-HFD vs. WT-HFD+ACAA2	0.84	0.08975 to 1.590	Yes	*	0.0232			WT-HFD vs. WT-HFD+ACAA2	0.9	0.08924 to 1.711	Yes	*	0.0248			WT-HFD vs. WT-HFD+ACAA2	1.07	0.2145 to 1.926	Yes	**	0.0094			WT-HFD vs. WT-HFD+ACAA2	0.78	0.1025 to 1.458	Yes	*	0.0188			WT-HFD vs. WT-HFD+ACAA2	0.89	0.1835 to 1.596	Yes	**	0.0089
		WT-HFD vs. cKO-HFD+ACAA2	0.56	-0.1724 to 1.292	No	ns	0.1855			WT-HFD vs. cKO-HFD+ACAA2	-0.01	-0.7603 to 0.7403	No	ns	>0.9999			WT-HFD vs. cKO-HFD+ACAA2	0.26	-0.5508 to 1.071	No	ns	0.8228			WT-HFD vs. cKO-HFD+ACAA2	0.44	-0.4155 to 1.296	No	ns	0.5156			WT-HFD vs. cKO-HFD+ACAA2	0.57	-0.1075 to 1.248	No	ns	0.1251			WT-HFD vs. cKO-HFD+ACAA2	0.36	-0.3465 to 1.066	No	ns	0.5234
		cKO-HFD vs. WT-HFD+ACAA2	2.334	1.582 to 3.087	Yes	****	<0.0001			cKO-HFD vs. WT-HFD+ACAA2	1.836	1.065 to 2.606	Yes	****	<0.0001			cKO-HFD vs. WT-HFD+ACAA2	1.98	1.147 to 2.813	Yes	****	<0.0001			cKO-HFD vs. WT-HFD+ACAA2	2.062	1.183 to 2.941	Yes	****	<0.0001			cKO-HFD vs. WT-HFD+ACAA2	1.728	1.032 to 2.424	Yes	****	<0.0001			cKO-HFD vs. WT-HFD+ACAA2	2.364	1.639 to 3.090	Yes	****	<0.0001
		cKO-HFD vs. cKO-HFD+ACAA2	2.154	1.402 to 2.907	Yes	****	<0.0001			cKO-HFD vs. cKO-HFD+ACAA2	0.9856	0.2147 to 1.756	Yes	**	0.0077			cKO-HFD vs. cKO-HFD+ACAA2	1.34	0.5070 to 2.173	Yes	***	0.0006			cKO-HFD vs. cKO-HFD+ACAA2	1.432	0.5533 to 2.311	Yes	***	0.0005			cKO-HFD vs. cKO-HFD+ACAA2	1.518	0.8217 to 2.214	Yes	****	<0.0001			cKO-HFD vs. cKO-HFD+ACAA2	1.834	1.109 to 2.560	Yes	****	<0.0001
		WT-HFD+ACAA2 vs. cKO-HFD+ACAA2	-0.18	-0.9124 to 0.5524	No	ns	0.9103			WT-HFD+ACAA2 vs. cKO-HFD+ACAA2	-0.85	-1.600 to -0.09975	Yes	*	0.0213			WT-HFD+ACAA2 vs. cKO-HFD+ACAA2	-0.64	-1.451 to 0.1708	No	ns	0.1639			WT-HFD+ACAA2 vs. cKO-HFD+ACAA2	-0.63	-1.486 to 0.2255	No	ns	0.2126			WT-HFD+ACAA2 vs. cKO-HFD+ACAA2	-0.21	-0.8875 to 0.4675	No	ns	0.837			WT-HFD+ACAA2 vs. cKO-HFD+ACAA2	-0.53	-1.236 to 0.1765	No	ns	0.199
Fig6l	AUC (mmol*min/L×10^3)
	WT-HFD	cKO-HFD	WT-HFD+ACAA2	cKO-HFD+ACAA2
	1.24725	1.61025	1.24425	1.3365
	1.25475	1.4895	1.224	1.30725		Tukey's multiple comparisons test	Mean Diff.	95.00% CI of diff.	Below threshold?	Summary	Adjusted P Value
	1.33725	1.49025	1.155	1.155		WT-HFD vs. cKO-HFD	-0.1969	-0.2648 to -0.1291	Yes	****	<0.0001
	1.34175	1.4985	1.1625	1.20375		WT-HFD vs. WT-HFD+ACAA2	0.1601	0.09401 to 0.2261	Yes	****	<0.0001
	1.35825	1.52925	1.1355	1.26975		WT-HFD vs. cKO-HFD+ACAA2	0.0747	0.008660 to 0.1407	Yes	*	0.0215
	1.3695	1.47	1.1805	1.13025		cKO-HFD vs. WT-HFD+ACAA2	0.357	0.2891 to 0.4248	Yes	****	<0.0001
	1.34925	1.539	1.17825	1.23525		cKO-HFD vs. cKO-HFD+ACAA2	0.2716	0.2038 to 0.3395	Yes	****	<0.0001
	1.3545	1.527	1.107	1.248		WT-HFD+ACAA2 vs. cKO-HFD+ACAA2	-0.08535	-0.1514 to -0.01931	Yes	**	0.007
	1.269	1.48725	1.026	1.281
	1.30575		1.17375	1.2735
Mean	1.31872	1.51567	1.15868	1.24403
Fig6m	IL-6 mRNA
	WT-HFD	cKO-HFD	WT+ACAA2-HFD	cKO+ACAA2-HFD
	1.03657	3.56575	0.242241	0.405112		Tukey's multiple comparisons test	Mean Diff.	95.00% CI of diff.	Below threshold?	Summary	Adjusted P Value
	0.964723	3.44109	0.1574	0.102183		WT-HFD vs. cKO-HFD	-1.293	-1.966 to -0.6207	Yes	***	0.0001
	1.01583	1.51703	0.247815	0.159833		WT-HFD vs. WT-HFD+ACAA2	0.7978	0.1252 to 1.470	Yes	*	0.016
	0.984413	1.92454	0.207575	0.137465		WT-HFD vs. cKO-HFD+ACAA2	0.8227	0.1501 to 1.495	Yes	*	0.0127
	1.1996	1.86624	0.26026	0.209913		cKO-HFD vs. WT-HFD+ACAA2	2.091	1.445 to 2.737	Yes	****	<0.0001
	0.833609	2.0637	0.194153	0.129943		cKO-HFD vs. cKO-HFD+ACAA2	2.116	1.470 to 2.762	Yes	****	<0.0001
		1.71568	0.146185	0.137132		WT-HFD+ACAA2 vs. cKO-HFD+ACAA2	0.02486	-0.6214 to 0.6711	No	ns	0.9996
Mean	1.00579	2.39639	0.218241	0.190741
	TNF-α mRNA
	WT-HFD	cKO-HFD	WT+ACAA2-HFD	cKO+ACAA2-HFD
	0.825565	3.57317	0.158189	0.175509		Tukey's multiple comparisons test	Mean Diff.	95.00% CI of diff.	Below threshold?	Summary	Adjusted P Value
	1.21129	3.9209	0.187368	0.102496		WT-HFD vs. cKO-HFD	-2.969	-3.356 to -2.581	Yes	****	<0.0001
	1.24292	4.66568	0.279685	0.378944		WT-HFD vs. WT-HFD+ACAA2	0.7548	0.3672 to 1.142	Yes	****	<0.0001
	0.804556	3.40553	0.274271	0.399356		WT-HFD vs. cKO-HFD+ACAA2	0.7072	0.3197 to 1.095	Yes	***	0.0002
	0.991344	4.2073	0.260717	0.280498		cKO-HFD vs. WT-HFD+ACAA2	3.723	3.351 to 4.096	Yes	****	<0.0001
	1.00873	3.84363	0.258323	0.266869		cKO-HFD vs. cKO-HFD+ACAA2	3.676	3.304 to 4.048	Yes	****	<0.0001
		4.26304	0.396573	0.544433		WT-HFD+ACAA2 vs. cKO-HFD+ACAA2	-0.04757	-0.4199 to 0.3247	No	ns	0.9845
Mean	1.01407	3.93603	0.236426	0.267279
	TLR-4 mRNA
	WT-HFD	cKO-HFD	WT+ACAA2-HFD	cKO+ACAA2-HFD
	1.11223	2.72217	0.387504	0.664479		Tukey's multiple comparisons test	Mean Diff.	95.00% CI of diff.	Below threshold?	Summary	Adjusted P Value
	0.899097	3.44581	0.343999	0.280608		WT-HFD vs. cKO-HFD	-2.107	-2.543 to -1.671	Yes	****	<0.0001
	1.00105	3.03108	0.275207	0.4218		WT-HFD vs. WT+ACAA2-HFD	0.5678	0.1320 to 1.004	Yes	**	0.0076
	0.998949	3.19688	0.506892	0.863296		WT-HFD vs. cKO+ACAA2-HFD	0.3804	-0.05537 to 0.8162	No	ns	0.1021
	1.00922	3.64157	0.792265	0.93762		cKO-HFD vs. WT+ACAA2-HFD	2.675	2.256 to 3.094	Yes	****	<0.0001
	0.990865	3.42587	0.304732	0.619165		cKO-HFD vs. cKO+ACAA2-HFD	2.488	2.069 to 2.906	Yes	****	<0.0001
		2.30076	0.428012	0.563527		WT+ACAA2-HFD vs. cKO+ACAA2-HFD	-0.1874	-0.6061 to 0.2313	No	ns	0.6095
Mean	1.0019	3.2439	0.4351	0.631161

## Sheet: Fig7
Fig7c	Hepatic TG (mmol/gprot)
	Fasted WT	Fasted cKO		Unpaired t test
	0.251305	0.267195		P value	0.0484
	0.23091	0.469132		P value summary	*
	0.197608	0.303124		Significantly different (P < 0.05)?	Yes
	0.236277	0.327925		One- or two-tailed P value?	Two-tailed
				t, df	t=2.471, df=6
Mean	0.229025	0.341844
Fig7d	Hepatic TC (mmol/gprot)			Unpaired t test
	Fasted WT	Fasted cKO		P value	0.0286
	0.0395032	0.0449999		P value summary	*
	0.0408494	0.0446459		Significantly different (P < 0.05)?	Yes
	0.0383945	0.0572485		One- or two-tailed P value?	Two-tailed
	0.0343374	0.0450712		t, df	t=2.866, df=6
Mean	0.0382711	0.0479914
Fig7e
	Marker	WT	WT	WT	cKO	cKO	cKO
									Fasted WT	Fasted cKO
									0.522372	0.7175		Unpaired t test
									0.870202	0.719157		P value	0.0427
									1.60743	0.838797		P value summary	*
									0.701309	0.46665		Significantly different (P < 0.05)?	Yes
									0.999322	0.309972		One- or two-tailed P value?	Two-tailed
									1.29937	0.373107		t, df	t=2.320, df=10
								Mean	1	0.570864

## Sheet: Fig8
Fig8b	Testosterone (ng/mL)
	Normal chow	HFD
	0.747757	0.39707		Unpaired t test
	0.583109	0.42763		P value	0.0349
	0.80251	0		P value summary	*
	1.72233	0		Significantly different (P < 0.05)?	Yes
	0.329027	0.39473		One- or two-tailed P value?	Two-tailed
		0.34593		t, df	t=2.481, df=9
Mean	0.836946	0.260893
Fig8c	AR mRNA
	Normal chow	HFD
	1.1416	0.4163
	1.1155	0.806731		Unpaired t test
	1.15987	0.89269		P value	0.0015
	1.17651	0.720642		P value summary	**
	1.24753	0.24549		Significantly different (P < 0.05)?	Yes
	0.701219	0.286808		One- or two-tailed P value?	Two-tailed
	0.524862	0.389796		t, df	t=3.871, df=15
	1.41284	0.581012
	0.887089
Mean	1.04078	0.542434
Fig8d	AR mRNA
	NC	PA
	1.10063	9.3e-05		Unpaired t test
	0.405657	0.000639		P value	0.0054
	1.15535	0.000592		P value summary	**
	1.04851	0.000162		Significantly different (P < 0.05)?	Yes
	0.602208	0.000333		One- or two-tailed P value?	Two-tailed
	3.0702	0.000254		t, df	t=3.451, df=11
		0.000709
Mean	1.23043	0.0003455
Fig8e	Relative luciferase activity												-2000	-2000+T		-187	-187+T		+316	+316+T		+369	+369+T		Basic	Basic+T
	-2000	-2000+T	-187	-187+T	+316	+316+T	+369	+369+T	Basic	Basic+T			Unpaired t test			Unpaired t test			Unpaired t test			Unpaired t test			Unpaired t test
	1.76901	4.87649	0.991414	1.15216	0.822585	0.851453	0.772718	1.01146	1.05093	0.985275			P value	<0.0001		P value	0.7208		P value	0.9666		P value	0.4524		P value	0.8661
	1.60135	4.43058	1.13675	0.985779	0.902449	0.799515	0.71834	1.18383	0.892842	1.08292			P value summary	****		P value summary	ns		P value summary	ns		P value summary	ns		P value summary	ns
	1.80316	5.58796	0.937941	1.03898	0.880154	1.17229	0.819789	0.820816	0.938289	1.06971			Significantly different (P < 0.05)?	Yes		Significantly different (P < 0.05)?	No		Significantly different (P < 0.05)?	No		Significantly different (P < 0.05)?	No		Significantly different (P < 0.05)?	No
	1.93667	4.95918	1.14248	0.925909	0.959956	0.75905	0.866052	0.585867	1.11794	0.908272			One- or two-tailed P value?	Two-tailed		One- or two-tailed P value?	Two-tailed		One- or two-tailed P value?	Two-tailed		One- or two-tailed P value?	Two-tailed		One- or two-tailed P value?	Two-tailed
													t, df	t=12.84, df=6		t, df	t=0.3746, df=6		t, df	t=0.04364, df=6		t, df	t=0.8034, df=6		t, df	t=0.1760, df=6
Mean	1.77755	4.96355	1.05214	1.02571	0.891286	0.895578	0.794225	0.900494	1	1.01155
Fig8f	CAND1 mRNA
	0nm T	1nm T	5nm T	10nm T
	0.950989	0.701007	1.14671	1.23756		Tukey's multiple comparisons test	Mean Diff.	95.00% CI of diff.	Below threshold?	Summary	Adjusted P Value
	0.851159	0.701007	1.10765	1.43147		0nm T vs. 1nm T	0.1545	-0.01745 to 0.3264	No	ns	0.0901
	1.08485	1.17895	1.0924	1.53421		0nm T vs. 5nm T	-0.005234	-0.1771 to 0.1667	No	ns	0.9998
	1.06992	0.957603	0.918594	1.18715		0nm T vs. 10nm T	-0.2879	-0.4598 to -0.1160	Yes	***	0.0005
	0.991373	0.761808	1.10765	1.26357		1nm T vs. 5nm T	-0.1597	-0.3316 to 0.01221	No	ns	0.0758
	0.931418	0.822165	0.881175	1.22901		1nm T vs. 10nm T	-0.4423	-0.6142 to -0.2704	Yes	****	<0.0001
	1.06992	0.799683	0.857079	1.13879		5nm T vs. 10nm T	-0.2826	-0.4545 to -0.1107	Yes	***	0.0006
	1.07736	0.869043	0.957603	1.30812
Mean	1.00337	0.848908	1.00861	1.29124
Fig8g	Marker	NC	NC	NC	T	T	T
										CAND1/β-actin
										NC	T
										1.18718	1.8757		Unpaired t test
										0.755797	1.78196		P value	0.0003
										1.05702	1.45452		P value summary	***
										0.776765	1.697		Significantly different (P < 0.05)?	Yes
										1.22013	1.62012		One- or two-tailed P value?	Two-tailed
										1.00311	1.3352		t, df	t=5.421, df=10
									Mean	1	1.62742
Fig8i	Triglyceride (mmol/gprot)
	SI-AR	SI-CAND1	SI-CAND1+SI-AR	SI-AR+OE-CAND1
	0.346007	0.269938	0.579227	0.109285		Tukey's multiple comparisons test	Mean Diff.	95.00% CI of diff.	Below threshold?	Summary	Adjusted P Value
	0.332885	0.344645	0.42186	0.153214		SI-AR vs. SI-CAND1	-0.0002447	-0.09893 to 0.09844	No	ns	>0.9999
	0.351186	0.340197	0.497977	0.149494		SI-AR vs. SI-CAND1+SI-AR	-0.1948	-0.2935 to -0.09611	Yes	***	0.0001
	0.345798	0.258121	0.534199	0.196253		SI-AR vs. SI-AR+OE-CAND1	0.1778	0.07912 to 0.2765	Yes	***	0.0003
	0.238985	0.371013	0.413422	0.0683575		SI-CAND1 vs. SI-CAND1+SI-AR	-0.1945	-0.2932 to -0.09586	Yes	***	0.0001
	0.194908	0.227323	0.531833	0.0663544		SI-CAND1 vs. SI-AR+OE-CAND1	0.178	0.07936 to 0.2767	Yes	***	0.0003
						SI-CAND1+SI-AR vs. SI-AR+OE-CAND1	0.3726	0.2739 to 0.4713	Yes	****	<0.0001
Mean	0.301628	0.301873	0.49642	0.123826
Fig8j	Total cholesterol (mmol/gprot)
	SI-AR	SI-CAND1	SI-CAND1+SI-AR	SI-AR+OE-CAND1
	0.116953	0.142341	0.325614	0.0714979		Tukey's multiple comparisons test	Mean Diff.	95.00% CI of diff.	Below threshold?	Summary	Adjusted P Value
	0.194496	0.14743	0.270798	0.0983738		SI-AR vs. SI-CAND1	0.01189	-0.04811 to 0.07190	No	ns	0.9442
	0.174552	0.175982	0.32286	0.0916653		SI-AR vs. SI-CAND1+SI-AR	-0.1394	-0.1994 to -0.07942	Yes	****	<0.0001
	0.192725	0.124052	0.264286	0.10222		SI-AR vs. SI-AR+OE-CAND1	0.06295	0.002945 to 0.1230	Yes	*	0.0376
	0.159731	0.15527	0.378764	0.10584		SI-CAND1 vs. SI-CAND1+SI-AR	-0.1513	-0.2113 to -0.09131	Yes	****	<0.0001
	0.100284	0.122309	0.212968	0.0914598		SI-CAND1 vs. SI-AR+OE-CAND1	0.05105	-0.008948 to 0.1111	No	ns	0.1132
						SI-CAND1+SI-AR vs. SI-AR+OE-CAND1	0.2024	0.1424 to 0.2624	Yes	****	<0.0001
Mean	0.156457	0.144564	0.295882	0.0935095
Fig8k
	Marker	WT	WT	WT	AR antagonist	AR antagonist	AR antagonist
								CAND1/β-actin
								NC	AR antagonist
								0.834612	0.680783		Unpaired t test
								1.03751	0.961004		P value	0.0289
								1.12788	0.667514		P value summary	*
								0.79477	0.482188		Significantly different (P < 0.05)?	Yes
								0.949156	0.593652		One- or two-tailed P value?	Two-tailed
								1.25607	0.96368		t, df	t=2.550, df=10
							Mean	1	0.724804
Fig8l	CAND1 mRNA
	NC	AR antagonist
	1.26198	0.4964		Unpaired t test
	1.07849	0.576056		P value	0.0001
	0.929	0.457458		P value summary	***
	0.904277	0.630736		Significantly different (P < 0.05)?	Yes
	0.842861	0.665619		One- or two-tailed P value?	Two-tailed
	1.03767	0.67491		t, df	t=5.911, df=10
Mean	1.00905	0.58353
Fig8m
	Marker	2m	2m	6m	6m	12m	12m
								CAND1/β-actin
								2 months	6 months	12 months		Tukey's multiple comparisons test	Mean Diff.	95.00% CI of diff.	Below threshold?	Summary	Adjusted P Value
								0.928285	1.94288	0.630071		2 months vs. 6 months	-0.6337	-0.9631 to -0.3043	Yes	**	0.0012
								1.07171	1.29766	0.606844		2 months vs. 12 months	0.4192	0.08977 to 0.7486	Yes	*	0.0154
								0.956935	1.65929	0.64677		6 months vs. 12 months	1.053	0.7235 to 1.382	Yes	****	<0.0001
								1.04306	1.63493	0.439637
							Mean	1	1.63369	0.580831
Fig8n	CAND1 mRMA
	2 months	6 months	12 months		Tukey's multiple comparisons test	Mean Diff.	95.00% CI of diff.	Below threshold?	Summary	Adjusted P Value
	0.84438	1.69322	1.09616		2 months vs. 6 months	-0.5368	-0.8574 to -0.2161	Yes	**	0.0021
	0.694883	1.62799	1.08741		2 months vs. 12 months	-0.1578	-0.4785 to 0.1628	No	ns	0.4149
	1.2249	1.46786	0.944352		6 months vs. 12 months	0.3789	0.05829 to 0.6996	Yes	*	0.0211
	1.20718	1.51446	1.34344
	1.1526	1.50428	1.44175
Mean	1.02479	1.56156	1.18262
Fig8o	AR mRMA
	2 months	6 months	12 months
	1.21588	15.0532	1.61552		Tukey's multiple comparisons test	Mean Diff.	95.00% CI of diff.	Below threshold?	Summary	Adjusted P Value
	0.60794	13.7561	1.78015		2 months vs. 6 months	-10.97	-17.10 to -4.836	Yes	**	0.0012
	1.12662	3.03564	10.1401		2 months vs. 12 months	-4.093	-10.23 to 2.040	No	ns	0.2175
	1.39668	12.8349	7.27022		6 months vs. 12 months	6.876	0.7432 to 13.01	Yes	*	0.0282
	0.859756	15.3695	4.86352
Mean	1.04137	12.0099	5.1339

## Sheet: FigS2
FigS2a
	Marker	NC	NC	SI	SI
							CAND1/β-actin
							NC	CAND1(SI)		Unpaired t test
							1.17575	0.377538		P value	0.019
							0.82425	0.567775		P value summary	*
							1.17338	0.743528		Significantly different (P < 0.05)?	Yes
							0.826617	0.674132		One- or two-tailed P value?	Two-tailed
										t, df	t=3.185, df=6
						Mean	1	0.590743
FigS2c	Triglyceride (mmol/gprot)
	NC	SI	NC+PA	SI+PA		Tukey's multiple comparisons test	Mean Diff.	95.00% CI of diff.	Below threshold?	Summary	Adjusted P Value
	0.278338	0.266349	1.28659	6.23727		NC vs. SI	0.0903	-1.352 to 1.533	No	ns	0.998
	0.366994	0.284503	1.54182	5.89717		NC vs. NC+PA	-1.72	-3.162 to -0.2774	Yes	*	0.0159
	0.511477	0.338529	1.52478	3.45987		NC vs. SI+PA	-3.68	-5.122 to -2.237	Yes	****	<0.0001
	0.495686	0.331121	2.55001	3.12898		SI vs. NC+PA	-1.81	-3.253 to -0.3677	Yes	*	0.0108
	0.444298	0.404761	3.41085	2.39363		SI vs. SI+PA	-3.77	-5.212 to -2.327	Yes	****	<0.0001
	0.353336	0.283093	2.45545	3.41061		NC+PA vs. SI+PA	-1.96	-3.402 to -0.5171	Yes	**	0.0057
Mean	0.408355	0.318059	2.12825	4.08792
FigS2d	Total cholesterol (mmol/gprot)
	NC	SI	NC+PA	SI+PA		Tukey's multiple comparisons test	Mean Diff.	95.00% CI of diff.	Below threshold?	Summary	Adjusted P Value
	0.122805	0.10278	1.52652	3.83649		NC vs. SI	0.02031	-1.161 to 1.201	No	ns	>0.9999
	0.178239	0.131674	1.2743	5.04093		NC vs. NC+PA	-1.197	-2.379 to -0.01639	Yes	*	0.0462
	0.174131	0.122849	1.11432	2.62079		NC vs. SI+PA	-3.103	-4.284 to -1.922	Yes	****	<0.0001
	0.186234	0.118153	1.30035	2.04352		SI vs. NC+PA	-1.218	-2.399 to -0.03670	Yes	*	0.0418
	0.128239	0.176298	1.534	1.40328		SI vs. SI+PA	-3.123	-4.304 to -1.942	Yes	****	<0.0001
	0.10263	0.118689	1.32751	4.56592		NC+PA vs. SI+PA	-1.906	-3.087 to -0.7246	Yes	**	0.0011
Mean	0.148713	0.128407	1.34617	3.25182
FigS2e
	NC	NC	OE	OE	Marker
							CAND1/β-actin
							NC	CAND1(OE)		Unpaired t test
							0.955194	2.50368		P value	0.0032
							1.04481	1.51503		P value summary	**
							0.795245	2.25505		Significantly different (P < 0.05)?	Yes
							1.20476	2.02163		One- or two-tailed P value?	Two-tailed
										t, df	t=4.723, df=6
						Mean	1	2.07385
FigS2g	Triglyceride (mmol/gprot)
	NC	OE	NC+PA	OE+PA
	0.49615	0.378168	2.37866	0.310887		Tukey's multiple comparisons test	Mean Diff.	95.00% CI of diff.	Below threshold?	Summary	Adjusted P Value
	0.525997	0.443171	2.92583	0.484611		NC vs. OE	0.1542	-0.3892 to 0.6975	No	ns	0.8562
	0.613461	0.306893	1.60545	1.12891		NC vs. NC+PA	-1.88	-2.423 to -1.336	Yes	****	<0.0001
	0.687048	0.240477	2.7256	1.16857		NC vs. OE+PA	-0.4642	-1.008 to 0.07912	No	ns	0.1112
	0.451072	0.343289	2.34146	1.52478		OE vs. NC+PA	-2.034	-2.577 to -1.491	Yes	****	<0.0001
	0.209292	0.345987	2.28435	1.15059		OE vs. OE+PA	-0.6184	-1.162 to -0.07505	Yes	*	0.0222
						NC+PA vs. OE+PA	1.416	0.8722 to 1.959	Yes	****	<0.0001
Mean	0.49717	0.342998	2.37689	0.96139
FigS2h	Total cholesterol (mmol/gprot)
	NC	OE	NC+PA	OE+PA		Tukey's multiple comparisons test	Mean Diff.	95.00% CI of diff.	Below threshold?	Summary	Adjusted P Value
	0.106809	0.181181	0.929238	0.143389		NC vs. OE	-0.005968	-0.2658 to 0.2539	No	ns	>0.9999
	0.15981	0.151834	0.861272	0.182268		NC vs. NC+PA	-0.7989	-1.059 to -0.5391	Yes	****	<0.0001
	0.181637	0.17855	1.11767	0.393376		NC vs. OE+PA	-0.2729	-0.5327 to -0.01303	Yes	*	0.0374
	0.23718	0.260741	0.780486	0.498466		OE vs. NC+PA	-0.7929	-1.053 to -0.5331	Yes	****	<0.0001
	0.234797	0.201463	1.04998	0.772917		OE vs. OE+PA	-0.2669	-0.5267 to -0.007059	Yes	*	0.0428
	0.20439	0.18666	1.17945	0.771375		NC+PA vs. OE+PA	0.5261	0.2662 to 0.7859	Yes	****	<0.0001
Mean	0.187437	0.193405	0.98635	0.460298
FigS2i
	Marker	NC	NC	SI	SI
							CAND1/β-actin
							NC	CAND1(SI)		Unpaired t test
							1.22349	0.512839		P value	0.0108
							0.776509	0.265169		P value summary	*
							1.38519	0.159116		Significantly different (P < 0.05)?	Yes
							0.614805	0.105645		One- or two-tailed P value?	Two-tailed
										t, df	t=3.642, df=6
						Mean	1	0.260692
FigS2k	Triglyceride (mmol/gprot)
	NC	SI	NC+PA	SI+PA		Tukey's multiple comparisons test	Mean Diff.	95.00% CI of diff.	Below threshold?	Summary	Adjusted P Value
	0.061827	0.065459	0.102071	0.139816		NC vs. SI	0.001804	-0.04792 to 0.05153	No	ns	0.9996
	0.066414	0.055413	0.111276	0.297274		NC vs. NC+PA	-0.06011	-0.1098 to -0.01039	Yes	*	0.0144
	0.047677	0.069467	0.098681	0.170332		NC vs. SI+PA	-0.155	-0.2047 to -0.1052	Yes	****	<0.0001
	0.05624	0.047996	0.118506	0.197288		SI vs. NC+PA	-0.06192	-0.1116 to -0.01219	Yes	*	0.0115
	0.055653	0.055029	0.157679	0.237506		SI vs. SI+PA	-0.1568	-0.2065 to -0.1070	Yes	****	<0.0001
	0.067015	0.05064	0.127298	0.242406		NC+PA vs. SI+PA	-0.09485	-0.1446 to -0.04513	Yes	***	0.0002
Mean	0.0591377	0.057334	0.119252	0.214104
FigS2l	Total cholesterol (mmol/gprot)
	NC	SI	NC+PA	SI+PA		Tukey's multiple comparisons test	Mean Diff.	95.00% CI of diff.	Below threshold?	Summary	Adjusted P Value
	0.080624	0.108006	0.095267	0.17687		NC vs. SI	-0.04286	-0.07328 to -0.01244	Yes	**	0.0041
	0.080156	0.109738	0.094656	0.175755		NC vs. NC+PA	-0.03686	-0.06728 to -0.006437	Yes	*	0.0142
	0.072211	0.117147	0.08688	0.121406		NC vs. SI+PA	-0.08097	-0.1114 to -0.05055	Yes	****	<0.0001
	0.055702	0.122803	0.138224	0.177498		SI vs. NC+PA	0.006001	-0.02442 to 0.03642	No	ns	0.9449
	0.091667	0.116762	0.115132	0.143168		SI vs. SI+PA	-0.03812	-0.06853 to -0.007695	Yes	*	0.011
	0.050466	0.113522	0.12181	0.121972		NC+PA vs. SI+PA	-0.04412	-0.07454 to -0.01370	Yes	**	0.0032
Mean	0.0718043	0.114663	0.108662	0.152778
FigS2m
	OE	OE	NC	NC	Marker
								CAND1/β-actin
								NC	CAND1(OE)		Unpaired t test
								1.39238	1.7084		P value	0.0169
								0.607615	2.94031		P value summary	*
								1.03396	2.85017		Significantly different (P < 0.05)?	Yes
								0.966037	1.62264		One- or two-tailed P value?	Two-tailed
											t, df	t=3.279, df=6
							Mean	1	2.28038
FigS2o	Triglyceride (mmol/gprot)
	NC	OE	NC+PA	OE+PA		Tukey's multiple comparisons test	Mean Diff.	95.00% CI of diff.	Below threshold?	Summary	Adjusted P Value
	0.054901	0.062547	0.13573	0.072596		NC vs. OE	-0.00947	-0.04256 to 0.02362	No	ns	0.8531
	0.04393	0.060377	0.198842	0.06765		NC vs. NC+PA	-0.08227	-0.1154 to -0.04919	Yes	****	<0.0001
	0.058702	0.050806	0.139763	0.074886		NC vs. OE+PA	-0.0268	-0.05989 to 0.006285	No	ns	0.1396
	0.049534	0.051694	0.111224	0.07135		OE vs. NC+PA	-0.0728	-0.1059 to -0.03972	Yes	****	<0.0001
	0.046134	0.055915	0.085631	0.076733		OE vs. OE+PA	-0.01733	-0.05042 to 0.01575	No	ns	0.4753
	0.032002	0.060681	0.107655	0.082796		NC+PA vs. OE+PA	0.05547	0.02239 to 0.08856	Yes	***	0.0007
Mean	0.0475338	0.0570033	0.129807	0.0743352
FigS2p	Total cholesterol (mmol/gprot)
	NC	OE	NC+PA	OE+PA
	0.021397	0.027698	0.131634	0.076021		Tukey's multiple comparisons test	Mean Diff.	95.00% CI of diff.	Below threshold?	Summary	Adjusted P Value
	0.023725	0.035012	0.073642	0.072434		NC vs. OE	-0.002354	-0.03703 to 0.03232	No	ns	0.9975
	0.01211	0.040388	0.070929	0.06529		NC vs. NC+PA	-0.0672	-0.1019 to -0.03252	Yes	***	0.0001
	0.051471	0.060439	0.113563	0.060438		NC vs. OE+PA	-0.02907	-0.06374 to 0.005606	No	ns	0.1209
	0.058999	0.029336	0.155896	0.060177		OE vs. NC+PA	-0.06484	-0.09952 to -0.03017	Yes	***	0.0002
	0.05129	0.040245	0.076504	0.059046		OE vs. OE+PA	-0.02671	-0.06139 to 0.007960	No	ns	0.1699
						NC+PA vs. OE+PA	0.03813	0.003452 to 0.07280	Yes	*	0.0279
Mean	0.0364987	0.038853	0.103695	0.0655677
FigS2q
	Marker	SI	SI	NC	NC
							CAND1/β-actin
							NC	CAND1(SI)		Unpaired t test
							0.965607	0.624249		P value	0.0065
							1.03439	0.761062		P value summary	**
							0.889141	0.79106		Significantly different (P < 0.05)?	Yes
							1.11086	0.801335		One- or two-tailed P value?	Two-tailed
										t, df	t=4.080, df=6
						Mean	1	0.744426
FigS2s	Triglyceride (mmol/gprot)
	NC	SI	NC+PA	SI+PA		Tukey's multiple comparisons test	Mean Diff.	95.00% CI of diff.	Below threshold?	Summary	Adjusted P Value
	0.169043	0.125071	0.310218	0.537021		NC vs. SI	-0.04042	-0.1034 to 0.02254	No	ns	0.3039
	0.140227	0.242554	0.357353	0.545159		NC vs. NC+PA	-0.2145	-0.2775 to -0.1515	Yes	****	<0.0001
	0.175254	0.124059	0.401487	0.521546		NC vs. SI+PA	-0.4014	-0.4643 to -0.3384	Yes	****	<0.0001
	0.114723	0.230072	0.323209	0.569765		SI vs. NC+PA	-0.1741	-0.2370 to -0.1111	Yes	****	<0.0001
	0.130273	0.218935	0.388614	0.605616		SI vs. SI+PA	-0.3609	-0.4239 to -0.2980	Yes	****	<0.0001
	0.139733	0.171068	0.375387	0.498267		NC+PA vs. SI+PA	-0.1869	-0.2498 to -0.1239	Yes	****	<0.0001
Mean	0.144875	0.185293	0.359378	0.546229
FigS2t	Total cholesterol (mmol/gprot)
	NC	SI	NC+PA	SI+PA		Tukey's multiple comparisons test	Mean Diff.	95.00% CI of diff.	Below threshold?	Summary	Adjusted P Value
	0.106817	0.075503	0.175555	0.389802		NC vs. SI	0.01576	-0.06389 to 0.09540	No	ns	0.9444
	0.118048	0.090956	0.271521	0.435333		NC vs. NC+PA	-0.1028	-0.1824 to -0.02315	Yes	**	0.0087
	0.102202	0.091897	0.263801	0.523176		NC vs. SI+PA	-0.3429	-0.4226 to -0.2633	Yes	****	<0.0001
	0.116839	0.121055	0.18152	0.589959		SI vs. NC+PA	-0.1186	-0.1982 to -0.03891	Yes	**	0.0025
	0.108863	0.116723	0.229508	0.422246		SI vs. SI+PA	-0.3587	-0.4383 to -0.2790	Yes	****	<0.0001
	0.119763	0.081857	0.167418	0.369481		NC+PA vs. SI+PA	-0.2401	-0.3198 to -0.1605	Yes	****	<0.0001
Mean	0.112089	0.0963318	0.214887	0.454999
FigS2u
	NC	NC	OE	OE	Marker
							CAND1/β-actin
							NC	CAND1(OE)		Unpaired t test
							0.899913	1.80735		P value	0.0368
							1.10009	2.4465		P value summary	*
							0.950903	1.29157		Significantly different (P < 0.05)?	Yes
							1.0491	1.35164		One- or two-tailed P value?	Two-tailed
										t, df	t=2.675, df=6
						Mean	1	1.72426
FigS2w	Triglyceride (mmol/gprot)
	NC	OE	NC+PA	OE+PA		Tukey's multiple comparisons test	Mean Diff.	95.00% CI of diff.	Below threshold?	Summary	Adjusted P Value
	0.099379	0.09954	0.386418	0.123772		NC vs. OE	-0.006065	-0.07811 to 0.06598	No	ns	0.9952
	0.077829	0.106175	0.195729	0.09204		NC vs. NC+PA	-0.1966	-0.2686 to -0.1245	Yes	****	<0.0001
	0.089359	0.095317	0.281482	0.111709		NC vs. OE+PA	-0.02025	-0.09229 to 0.05180	No	ns	0.8597
	0.099671	0.123667	0.367294	0.11162		OE vs. NC+PA	-0.1905	-0.2626 to -0.1185	Yes	****	<0.0001
	0.084019	0.10861	0.192127	0.137218		OE vs. OE+PA	-0.01418	-0.08623 to 0.05786	No	ns	0.9452
	0.129991	0.083328	0.336743	0.125372		NC+PA vs. OE+PA	0.1763	0.1043 to 0.2484	Yes	****	<0.0001
Mean	0.096708	0.102773	0.293299	0.116955
FigS2t	Total cholesterol (mmol/gprot)
	NC	OE	NC+PA	OE+PA		Tukey's multiple comparisons test	Mean Diff.	95.00% CI of diff.	Below threshold?	Summary	Adjusted P Value
	0.079189	0.09805	0.289558	0.162186		NC vs. OE	-0.008355	-0.05175 to 0.03504	No	ns	0.9485
	0.062615	0.09519	0.360977	0.108005		NC vs. NC+PA	-0.2402	-0.2836 to -0.1968	Yes	****	<0.0001
	0.072861	0.068146	0.290482	0.08786		NC vs. OE+PA	-0.03778	-0.08117 to 0.005615	No	ns	0.1021
	0.083904	0.111368	0.264551	0.105141		OE vs. NC+PA	-0.2319	-0.2753 to -0.1885	Yes	****	<0.0001
	0.086218	0.071991	0.359058	0.131132		OE vs. OE+PA	-0.02943	-0.07282 to 0.01397	No	ns	0.2604
	0.090552	0.080722	0.352116	0.107694		NC+PA vs. OE+PA	0.2025	0.1591 to 0.2458	Yes	****	<0.0001
Mean	0.0792232	0.0875778	0.319457	0.117003

## Sheet: FigS3
FigS3b
	Marker	WT	WT	WT	KO	KO	KO
								CAND1/β-actin
								WT	CAND1 KO+/-
								1.08141	0.173905		Unpaired t test
								0.712651	0.27704		P value	<0.0001
								1.20594	0.212558		P value summary	****
								0.715388	0.022382		Significantly different (P < 0.05)?	Yes
								0.894122	0.041124		One- or two-tailed P value?	Two-tailed
								1.39049	0.134186		t, df	t=7.195, df=10
							Mean	1	0.143533
FigS3c
	WT-HFD	CAND1 KO+/--HFD
	0.05446	0.060879
	0.05455	0.056709		Unpaired t test
	0.052633	0.060657		P value	0.0139
	0.059245	0.059691		P value summary	*
	0.058989	0.064928		Significantly different (P < 0.05)?	Yes
	0.056755	0.058311		One- or two-tailed P value?	Two-tailed
	0.056535	0.059096		t, df	t=2.878, df=12
Mean	0.0561667	0.0600387
FigS3d
	WT-HFD	CAND1 KO+/--HFD
	0.160199	0.234127		Unpaired t test
	0.130825	0.336351		P value	0.0205
	0.196556	0.181361		P value summary	*
	0.187511	0.319988		Significantly different (P < 0.05)?	Yes
	0.318932	0.419445		One- or two-tailed P value?	Two-tailed
	0.18217	0.388992		t, df	t=2.668, df=12
	0.158894
	0.284837
Mean	0.202491	0.313377
FigS3f	Fasting blood glucose (mmol/L)
	WT-HFD	CAND1 KO+/--HFD
	9.7	9.8
	9.5	10.4		Unpaired t test
	9.4	11		P value	0.007
	8.6	8.9		P value summary	**
	7.9	8.8		Significantly different (P < 0.05)?	Yes
	10.3	10.5		One- or two-tailed P value?	Two-tailed
	8.4	9.7		t, df	t=3.063, df=17
	8.6	11.5
	9	10.5
	8
Mean	8.94	10.1222
FigS3g	Fasting insulin (mIU/L)
	WT-HFD	CAND1 KO+/--HFD
	7.75102	8.64329		Unpaired t test
	4.6406	8.85671		P value	0.022
	5.93945	10.7183		P value summary	*
	7.62959	12.6294		Significantly different (P < 0.05)?	Yes
	8.07004	12.8275		One- or two-tailed P value?	Two-tailed
	6.58746	6.15848		t, df	t=2.708, df=10
Mean	6.76969	9.97227
FigS3h	HOMA-IR (mmol/L*mIU/L)
	WT-HFD	CAND1 KO+/--HFD
	3.34155	3.76463		Unpaired t test
	1.95936	4.09377		P value	0.0073
	2.48137	5.24004		P value summary	**
	2.67883	4.99563		Significantly different (P < 0.05)?	Yes
	3.69428	5.53008		One- or two-tailed P value?	Two-tailed
	2.51787	2.87396		t, df	t=3.353, df=10
Mean	2.77888	4.41635
FigS3i	GTT (mmol/L)
	WT-HFD					Mean	CAND1 KO+/--HFD					Mean
0min	8	7.8	8.1	8.4	8	8.06	9	10.9	10.3	9	8.3	9.5
15min	11.1	12.6	12.8	16.7	13.6	13.36	17.2	17.6	16.6	16.5	17.3	17.04
30min	9.6	12.3	13.9	10.7	15.5	12.4	18.7	14.7	21.8	15.5	13.2	16.78
60min	6	8.6	8.3	6.5	10.3	7.94	13.8	10.8	16.2	8.7	9.4	11.78
90min	6.4	7.2	7.7	7.2	8.2	7.34	10.4	9.2	13	8.4	9	10
120min	7.1	7.4	7.5	7.8	7.3	7.42	8.7	8.8	8.3	9.5	8	8.66
0min	Unpaired t test			15min	Unpaired t test			30min	Unpaired t test			60min	Unpaired t test			90min	Unpaired t test			120min	Unpaired t test
	P value	0.0181			P value	0.0048			P value	0.0477			P value	0.044			P value	0.0157			P value	0.0022
	P value summary	*			P value summary	**			P value summary	*			P value summary	*			P value summary	*			P value summary	**
	Significantly different (P < 0.05)?	Yes			Significantly different (P < 0.05)?	Yes			Significantly different (P < 0.05)?	Yes			Significantly different (P < 0.05)?	Yes			Significantly different (P < 0.05)?	Yes			Significantly different (P < 0.05)?	Yes
	One- or two-tailed P value?	Two-tailed			One- or two-tailed P value?	Two-tailed			One- or two-tailed P value?	Two-tailed			One- or two-tailed P value?	Two-tailed			One- or two-tailed P value?	Two-tailed			One- or two-tailed P value?	Two-tailed
	t, df	t=2.960, df=8			t, df	t=3.868, df=8			t, df	t=2.337, df=8			t, df	t=2.388, df=8			t, df	t=3.056, df=8			t, df	t=4.440, df=8
	AUC (mmol*min/L×10^3)
	WT-HFD	CAND1 KO+/--HFD
	1.22625	1.34625		Unpaired t test
	1.17525	1.41225		P value	0.0003
	1.24725	1.35		P value summary	***
	1.245	1.4745		Significantly different (P < 0.05)?	Yes
	1.25475	1.3935		One- or two-tailed P value?	Two-tailed
				t, df	t=6.013, df=8
Mean	1.2297	1.3953
FigS3j	ITT (mmol/L)
	WT-HFD					Mean	CAND1 KO+/--HFD					Mean
0min	9	8	9.9	8.9	9.3	9.02	9.5	11	9.7	10.3	10.7	10.24
15min	6.3	6.3	7.2	6.3	6.4	6.5	6.5	7.3	8.4	8.9	8.5	7.92
30min	5.7	5.1	4.8	4.9	5.8	5.26	6	6.7	5.7	5.3	6.7	6.08
60min	6.4	5.8	6.4	6.5	6.3	6.28	7.1	7.1	6.4	7.3	6.8	6.94
120min	7.2	6.8	6.8	6.9	7.4	7.02	7.6	7.3	7.8	8.7	7.7	7.82
180min	7.2	7.9	8.7	8.9	7.7	8.08	8.9	10.4	8.9	9.8	8.9	9.38
0min	Unpaired t test			15min	Unpaired t test			30min	Unpaired t test			60min	Unpaired t test			120min	Unpaired t test			180min	Unpaired t test
	P value	0.0199			P value	0.0177			P value	0.0448			P value	0.0109			P value	0.0164			P value	0.0188
	P value summary	*			P value summary	*			P value summary	*			P value summary	*			P value summary	*			P value summary	*
	Significantly different (P < 0.05)?	Yes			Significantly different (P < 0.05)?	Yes			Significantly different (P < 0.05)?	Yes			Significantly different (P < 0.05)?	Yes			Significantly different (P < 0.05)?	Yes			Significantly different (P < 0.05)?	Yes
	One- or two-tailed P value?	Two-tailed			One- or two-tailed P value?	Two-tailed			One- or two-tailed P value?	Two-tailed			One- or two-tailed P value?	Two-tailed			One- or two-tailed P value?	Two-tailed			One- or two-tailed P value?	Two-tailed
	t, df	t=2.900, df=8			t, df	t=2.978, df=8			t, df	t=2.377, df=8			t, df	t=3.300, df=8			t, df	t=3.028, df=8			t, df	t=2.938, df=8
	AUC (mmol*min/L×10^3)
	WT-HFD	CAND1 KO+/--HFD
	0.921	1.60275		Unpaired t test
	1.10925	1.4085		P value	0.0108
	1.158	1.81725		P value summary	*
	1.08225	1.31925		Significantly different (P < 0.05)?	Yes
	1.27725	1.29075		One- or two-tailed P value?	Two-tailed
				t, df	t=3.304, df=8
Mean	1.10955	1.4877

[truncated: 7 more sheets: FigS4, FigS5, FigS6, FigS7, FigS8, FigS9, S Table 2]
